# Supplementary material for: Cord-Blood-Stem-Cell-Derived Conventional Dendritic Cells Specifically Originate from CD115-Expressing Precursors
Source: Cancers (Basel). 2019 Feb 5;11(2):181. doi: 10.3390/cancers11020181 (PMC6406310; doi:10.3390/cancers11020181)
Supplement: Supplementary file 1 [file cancers-11-00181-s001.zip]

Archive with 4 entries (3 files):
- cancers-414525-suppl/
- cancers-414525-suppl/cancers-414525-supplementary-Figures.docx
- cancers-414525-suppl/Supplementary Table S1.xls
- cancers-414525-suppl/Supplementary Table S2.xlsx
