# Supplementary material for: Cord-Blood-Stem-Cell-Derived Conventional Dendritic Cells Specifically Originate from CD115-Expressing Precursors
Source: Cancers (Basel). 2019 Feb 5;11(2):181. doi: 10.3390/cancers11020181 (PMC6406310; doi:10.3390/cancers11020181)
Supplement: Supplementary file 1 [file cancers-11-00181-s001.zip › cancers-414525-suppl/Supplementary Table S1.xls]

## Sheet: genesets Bakdash_Segura_Balan
cDC1_3	cDC2_1	cDC2_2	Macro_2	Mono high_1	CD16_2	infDC high_1	mo-DC_2	mo-DC_1
Balan	Bakdash	Segura	Segura	Bakdash	Segura	Bakdash	Segura	Bakdash
AIM2	AC005726,6	NCKAP5	FN1	MEFV	CYP4F22	A2M	CFI	ABCA6
ANO10	AC013461,1	SPNS3	APOC1	F5	PTP4A3	ADAM19	CD1A	AC091153.1
ANPEP	AREG	CDH1	DRAM1	ABTB1	TCF7L2	ANKH	CD1E	ACE
ARHGEF35	ATP1A2	IDO2	DAB2	ALDH1A1	SNED1	AXL	CD1B	ADAM12
ASB2	AZI1	SLC4A3	SLC1A3	ARHGEF4	ADD2	BCL2	PALLD	ADAMTSL4
BATF3	BEND6	FBLN2	ELL2	BPI	PPP1R17	BHLHE41	FCGR2B	ALDH1A2
BTLA	BZW2	FLT3	SCARB2	CCDC69	PDE8B	CD1E	PDGFB	ALOX15
C16orf45	C14orf126	LHFP	BCAT1	CDA	NR1D1	CD226	FCGR2C	ANGPTL4
C1orf21	C17orf49	TRIT1	ELL2	CRISPLD2	PPM1N	CD72	EHF	ANKRD37
C1orf54	CCDC41	BEND6	HTRA4	CSF3R	TMTC1	CD81	PPP1R14A	AP2A2
CADM1	CCNL1	CCDC41	FNDC3B	DKFZp761E198	CDKN1C	DHCR24	EGLN3	APOL4
CAMK2D	CD207	CLCN5	NCEH1	FBN2	KNDC1	DOCK1	SPINT2	ARNTL2
CAMK4	CDH1	AC005726,6	MSR1	FMO5	ARHGAP29	DSE	IL4I1	ASAP1
CCDC126	CHAF1A	ZBTB10	TFRC	FXYD6	EMR1	ENPP2	FCRLB	ATF5
CCND1	CHEK2	PLK2	TJP1	GOLM1	GSTA4	EPS8	FCGR2B	AUH
CD226	CLCN5	UVRAG	AGPS	HAL	ICAM4	ETV5	PRAGMIN	BCL6
CLCN4	CLEC10A	RUFY3	TEX2	IL31RA	SIGLEC10	FAM2A	GATM	C17orf58
CLEC9A	CPSF3	PON2	ZFYVE26	LIN7A	ZNF703	FCGR1A	CD200R1	C18orf1
CLNK	DAK	MCOLN2	SLC28A3	MEGF9	SLC2A6	FCGR1B	HSD11B1	C1QC
CTNNAL1	DEPTOR	N4BP2	ATP9B	METTL9	PHF19	FCGR2B	CD274	C20orf11
DCLK2	DNAJC15	SPECC1	CYP27A1	MOSC1	ITLN1	FLVCR2	VEGFA	C20orf20
DSE	EPT1	NAPSB	SLC31A1	NACC2	HOXA1	FMNL3	CBX6	C3orf21
DYSF	ETV3	DEPTOR	DIXDC1	NLRP12	SNAPC3	FN1	ZNF768	CALCRL
ECE1	FBLN2	TMEM8B	C12orf59	PADI4	TAGLN	FPR3	PFKP	CARD14
ENPP1	FLT3	DNAJC15	PRRG1	PELI2	SYT17	GAS6	RMI2	CBX6
FAM190A	FOSB	TXNDC16	NUDT12	RAB27A	GPR20	GPNMB	TRERF1	CCL13
FAR2	GMDS	SSR1	NRIP1	RBP7	TJP2	HPGDS	WNT5A	CCL17
FKBP1B	GNA15	LGALS2	ATP13A3	RTN3	MTSS1	ITGB5	CD74	CCL23
GCET2	GNAI1	HMBS	C10orf58	SERPINB1	GBP4	JAK3	ATF5	CCL26
GNAO1	GPR126	ZNF789	MSMO1	SIRPB2	TIAM2	KIFC3	RAB33A	CCL8
GRAP2	GRIP1	NDRG2	PTPLAD1	SLC16A5	CASP5	LPAR5	EPB41L2	CD1A
HLA-DOB	HLA-DOA	BZW2	SCD	SMARCD3	SFTPD	MAN1A1	PLAU	CD1B
IDO1	HLA-DPA1	ZNF469	KCNMA1	ST6GALNAC3	SPATA6	MRC1	C18orf1	CD1E
IDO2	HLA-DPB1	NAA25	SNTB1	SULT1A2	RBBP8	MYO1C	TRERF1	CD200R1
IGFBP7	HLA-DPB2	GRIP1	LONRF3	TDRD9	SIDT2	NAV1	ADAM12	CD209
KIAA1958	HLA-DQB1	C14orf126	DLGAP5	TESC	P2RX1	PALLD	ALDH1A2	CD274
KIT	HMBS	PLD4	CCNA2	TNFAIP6	ADA	PAPSS2	TPMT	CD74
LIMA1	HTR7	ETV3	TOP2A	TSHZ3	ULK2	PARM1	NET1	CEBPA
MRC2	IDO2	HLA-DOA	BHLHE41	TUBA4A	SPN	PLXNA1	GALNT12	CEP112
NCALD	KDM2B	HLA-DOA	TMEM192	ULK1	UNC119	PROCR	CST3	CFI
PAWR	LGALS2	SLC35F2	ACO1	VNN2	MS4A7	PVRL2	ARNTL2	CH25H
PDLIM1	LHFP	PPA1	MCOLN3	VNN3	HES4	SCD	CHCHD7	CHCHD7
PNMA1	LIMCH1	HLA-DQB1	SAR1B	WLS	PLAGL2	SLAMF8	ALOX15	CHN2
PPM1H	MAP3K6	HLA-DQB1	SRFBP1		CDH23	SPP1	IL1R1	CISH
PRELID2	MCOLN2	AREG	CLDN12		SRBD1	STXBP1	HOMER2	CLEC4A
RAB32	MYCL1	HLA-DQB1	TFEC		GPR44	TIMD4	CMAHP	CLEC4G
RAB7B	N4BP2	HLA-DQB1	C15orf23		LST1	TNFRSF11A	MGAT4A	CLIC1P1
RFPL4A	NAA25	AREGB	ACOT2		LST1	VSIG4	ABCA6	CLMN
ROBO1	NAPSB	CD207	IQGAP3		LST1	YWHAH	CEP112	CMAHP
SLC24A4	NAV1	GPR126	ATP1B1		VPS53		PKD2	COL27A1
SNX22	NCKAP5	CLEC10A	CHEK1		LYNX1		WDFY4	CREBL2
SNX3	NDRG2	LIMCH1	LPL		BEGAIN		WDFY4	CRH
TACSTD2	NR4A2	PKIB	KCNJ5		TESC		KCNK6	CST3
TDRD10	NR4A3	HLA-DPB2	COL6A1		CCNE1		CH25H	CTNNAL1
THC2682885	PHLDA2	NR4A3	SLC25A13		AP001053.11		FZD3	CTSC
USP18	PKIB	DAK	XIAP		VPS53		ZNF366	CTSZ
VAC14	PLD4	AZI1	SGK3		TBCD		PDCD1LG2	CTTNBP2
XCR1	PLK2	GMDS	HMMR		C9orf78		MT1X	CYP24A1
ZNF462	PON2	C17orf49	TTC8		YPEL2		HIP1	DCUN1D3
	PPA1	SNHG5	TDRD9		RNF207		MT1G	DHRS2
	RUFY3	CHEK2	PAQR5		TSPAN14		C1QC	DIRC2
	SERPINF2	SNORD50B	ALDH6A1		C11orf21		ANGPTL4	DNAJB1
	SLC35F2	MYCL1	PPP2R3A		NAP1L1		FABP3	DUOX1
	SLC4A3	KDM2B	ATP13A3		TNFRSF1B		SLC2A1	EFCAB2
	SNHG5	HTR7	EPDR1		UBASH3B		CCL8	EGLN3
	SPECC1	NR4A2	CPE		CCRN4L		TUBB2B	EHF
	SPNS3	SPECC1	ALDH6A1		ZG16B		SLC25A48	ELMO1
	SSR1	GNAI1	COL8A2		ARRB1		ADAMTSL4	EPB41L2
	TMEM8B	MAP3K6	ATP6V0D2		RET		SYK	ERI1
	TRIT1	NAV1	CHIT1		GPBAR1		FCGR2A	ERO1L
	TXNDC16	AC013461,1	EPB41L1		GCH1		C3orf21	FA2H
	UVRAG	SERPINF2	VPS41		ERICH1		PLDN	FABP3
	ZBTB10	CHAF1A	DNASE2B		RRAS		NDUFV2	FAM110B
	ZNF469	EPT1	ZFYVE26		PLAGL2		IL27RA	FAM126A
	ZNF789	CPSF3	FDX1		S100Z		BCL6	FBRS
		HLA-DPB1	PTER		AGA		ZNF677	FBRSL1
		GNA15	GCHFR		MYO1G		NUDT16P	FCER2
		HLA-DPB1	GATAD1		LILRA1		MYO18A	FCGR2A
		FOSB	KIF14		CDADC1		HSPH1	FCGR2B
		HLA-DPA1	ACOT1		CDC42EP4		ERI1	FCGR2C
		HLA-DPB1	UBLCP1		TNFRSF8		MIR21	FCRLB
		PHLDA2	CYGB		LRRFIP1		ELMO1	FOSL2
		HLA-DPA1	RP1-27O5.3		MBD2		ELMO1	FOXQ1
		HLA-DPA1	TMEM38B		CD300LF		MT2A	FURIN
		SPECC1	FDX1P1		FAM32A		ELMO1	FZD3
		SPECC1	DDI2		NAAA		RP5-862P8.2	GALNT12
		C17orf49	MOSPD1		LRRFIP1		PRKD3	GALNTL4
		CCNL1	GCLC		TNFRSF1B		MT2A	GATM
		C17orf49	USP30		MAPKAPK3		SAP30	GFRA2
		ATP1A2			MAP3K1		ELMO1	GLIS2
					NBPF11		EFCAB2	GPR35
					ERICH1		NETO2	GPX3
					NBPF12		CD209	GPX4
					NBPF24		CCL23	GSTT1
					KLHL18		CALCRL	GTF2A2
					CFD		MT1H	GUCA1A
					PDP1		MAF	HIP1
					TBC1D30		SYT17	HOMER2
					Y_RNA		RAMP1	HRH1
					SIRT5		GPR35	HS3ST2
					MIS18BP1		MTHFD2	HSD11B1
					LILRA3		AC091153.1	HSPH1
					RP11-108K14.4		SYK	IGF2BP2
					TCTA		SYK	IL1R1
					PTP4A2		FOXQ1	IL27RA
					KCTD15		GTF2A2	IL4I1
					NOTCH2		RBMS2	INTS3
					TLE4		TBL1XR1	JUP
					C5orf41		CLIC1P1	KCNK6
					CNIH4		CREBL2	KIAA0100
					CAMKK2		MAP1S	KRT17
					EXT1		CTSZ	KTN1
					PTPN13		MDH1	LDHD
					CALML4		NOD1	LPP
					SLC24A4		PPFIBP1	MAF
					IRAK3		FBRS	MAOA
					LILRB1		SHB	MAP1A
					TMPRSS3		CTNNAL1	MAP1S
					NEFH		FBRSL1	MAP2K6
					LRRFIP1		SLC2A14	MDH1
					UTRN		C17orf58	METTL5
					SCGB3A1		VDR	MGAT4A
					ANKDD1A		CHN2	MIR21
					VMO1		PBX2	MT1G
					RNF144B		ASAP1	MT1H
					LRRFIP1		CEBPA	MT1X
					LRRFIP1		SULF2	MT2A
					LRRFIP1		SLC2A3	MTHFD2
					LILRA5		QSOX1	MYO18A
					TBC1D1		PDE4A	NAGPA
					ADRBK1		FAM126A	NCKIPSD
					SBF2		FURIN	NDP
					PWWP2B		DCUN1D3	NDUFV2
					MLF1IP		FOSL2	NET1
					CDC40		CLEC4A	NETO2
					SETDB1		GPX3	NMD3
					NFKBIZ		DNAJB1	NMNAT3
					ABCD3		CTTNBP2	NOD1
					OAS1		ROGDI	NPEPPS
					TRIM14		GSTT1	NUDT16P
					SFMBT2		MAP2K6	NUDT4
					FZD1		GFRA2	PALLD
					OAS2		FAM110B	PBX2
					HES1		SLC29A1	PBX2P1
					LRRFIP1		CRH	PDCD1LG2
					AGPAT3		PICALM	PDE4A
					RC3H2		EFCAB2	PDGFB
					PIGA		FA2H	PDGFC
					POLB		PDLIM4	PDLIM4
					LRRFIP1		SOCS1	PFKP
					LRRFIP1		PLA2G5	PICALM
					BCOR		HS3ST2	PKD2
					VAMP5		GALNTL4	PLA2G5
					ACOT9		CARD14	PLAU
					PGLYRP2		PPFIBP1	PLDN
					NBPF11		DHRS2	POLD1
					NBPF12		GUCA1A	PPFIBP1
					NBPF24		GPX4	PPFIBP2
					LRRFIP1		TMEM130	PPP1R14A
					TPM3		WNT5B	PRAGMIN
					EXOC7		NDP	PRKD3
					EIF1		RRP1B	PRNP
					U1		COL27A1	QPRT
					GSK3B		NCKIPSD	QSOX1
					PGK1		CYP24A1	RAB33A
					TRA2B		INTS3	RAMP1
					SFMBT2		WFS1	RAP1GAP
					ADI1		POLD1	RASSF3
					AL022341.1		RAP1GAP	RBMS2
					SFT2D1		CTSC	RMI2
					MIR22HG		CCL17	ROGDI
					PRADC1		KIAA0100	RP5-862P8.2
					CUX1		UBAP2L	RRP1B
					LEPREL1		GLIS2	SAP30
							TMX1	SERTAD3
							APOL4	SHB
							DUOX1	SLC25A48
							NAGPA	SLC26A6
							MAP1A	SLC27A3
							CCL26	SLC29A1
							ZNF677	SLC2A1
							MAOA	SLC2A14
							ANKRD37	SLC2A3
							WDR66	SLC39A6
							METTL5	SLC44A1
							CCL13	SNAPC1
							ZNF141	SOCS1
							SOCS2	SOCS2
							UQCRC1	SPINT2
							SLC39A6	SULF2
							NUDT4	SYK
							ACE	SYT17
							ZNF155	TAPT1
							ERO1L	TBL1XR1
							XPNPEP2	TMEM130
							CISH	TMEM45B
							TTC9C	TMX1
							NPEPPS	TPMT
							NMD3	TRERF1
							PRNP	TTC9C
							KRT17	TUBB2B
							JUP	UBAP2L
							PBX2	UQCRC1
							NPEPPS	VDR
							C20orf11	VEGFA
							PBX2	WDFY4
							PBX2	WDR66
							LPP	WFS1
							PPFIBP2	WNT5A
							C20orf20	WNT5B
							TAPT1	XPNPEP2
							AUH	ZNF141
							SNAPC1	ZNF155
							KTN1	ZNF366
							NMNAT3	ZNF677
							HRH1	ZNF768
							CLEC4G
							SLC26A6
							QPRT
							IGF2BP2
							LDHD
							TMEM45B
							SLC27A3
							AP2A2
							RASSF3
							CTSC
							SERTAD3
							PDGFC
							SLC44A1
							DIRC2
							FCER2
							CLMN
								moDC signature_SIB
								CFI
								CD1A
	BDCA1 signature_SIB							CD1E
								CD1B
	NCKAP5							PALLD
	SPNS3							FCGR2B
	CDH1							PDGFB
	IDO2							FCGR2C
	SLC4A3							EHF
	FBLN2							PPP1R14A
	FLT3							EGLN3
	LHFP							SPINT2
	TRIT1							IL4I1
	BEND6							FCRLB
	CCDC41							FCGR2B
	CLCN5					infDC high Segura_SIB		PRAGMIN
	AC005726,6							GATM
	ZBTB10			Mono high Segura_SIB		A2M		CD200R1
	PLK2					ADAM19		HSD11B1
	UVRAG			MEFV		ANKH		CD274
	RUFY3			F5		AXL		VEGFA
	PON2			ABTB1		BCL2		CBX6
	MCOLN2			ALDH1A1		BHLHE41		ZNF768
	N4BP2			ARHGEF4		CD1E		PFKP
	SPECC1			BPI		CD226		RMI2
	NAPSB			CCDC69		CD72		TRERF1
	DEPTOR			CDA		CD81		WNT5A
	TMEM8B			CRISPLD2		DHCR24		CD74
	DNAJC15			CSF3R		DOCK1		ATF5
	TXNDC16			DKFZp761E198		DSE		RAB33A
	SSR1			FBN2		ENPP2		EPB41L2
	LGALS2			FMO5		EPS8		PLAU
	HMBS			FXYD6		ETV5		C18orf1
	ZNF789			GOLM1		FAM2A		TRERF1
	NDRG2			HAL		FCGR1A		ADAM12
	BZW2			IL31RA		FCGR1A		ALDH1A2
	ZNF469			LIN7A		FCGR1B		TPMT
	NAA25			MEGF9		FCGR2B		NET1
	GRIP1			METTL9		FLVCR2		GALNT12
	C14orf126			MOSC1		FMNL3		CST3
	PLD4			NACC2		FN1		ARNTL2
	ETV3			NLRP12		FPR3		CHCHD7
	HLA-DOA			PADI4		GAS6		ALOX15
	HLA-DOA			PELI2		GPNMB		IL1R1
	SLC35F2			RAB27A		HPGDS		HOMER2
	PPA1			RBP7		ITGB5		CMAHP
	HLA-DQB1			RTN3		JAK3		MGAT4A
	HLA-DQB1			SERPINB1		KIFC3		ABCA6
	AREG			SIRPB2		LPAR5		CEP112
	HLA-DQB1			SLC16A5		MAN1A1		PKD2
	HLA-DQB1			SMARCD3		MRC1		WDFY4
	AREG			ST6GALNAC3		MRC1		WDFY4
	CD207			SULT1A2		MYO1C		KCNK6
	GPR126			TDRD9		NAV1		CH25H
	CLEC10A			TESC		PALLD		FZD3
	LIMCH1			TNFAIP6		PAPSS2		ZNF366
	PKIB			TSHZ3		PARM1		PDCD1LG2
	HLA-DPB2			TUBA4A		PLXNA1		MT1X
	NR4A3			ULK1		PROCR		HIP1
	DAK			VNN2		PVRL2		MT1G
	AZI1			VNN3		SCD		C1QC
	GMDS			WLS		SLAMF8		ANGPTL4
	C17orf49					SPP1		FABP3
	SNHG5					STXBP1		SLC2A1
	CHEK2					TIMD4		CCL8
	SNHG5					TNFRSF11A		TUBB2B
	MYCL1					VSIG4		SLC25A48
	KDM2B					YWHAH		ADAMTSL4
	HTR7							SYK
	NR4A2							FCGR2A
	SPECC1							C3orf21
	GNAI1							PLDN
	MAP3K6							ZNF677
	NAV1							IL27RA
	AC013461,1							BCL6
	SERPINF2							NDUFV2
	CHAF1A							NUDT16P
	EPT1							MYO18A
	CPSF3							HSPH1
	HLA-DPB1							ERI1
	GNA15							MIR21
	HLA-DPB1							ELMO1
	FOSB							ELMO1
	HLA-DPA1							MT2A
	HLA-DPB1							ELMO1
	PHLDA2							RP5-862P8.2
	HLA-DPA1							PRKD3
	HLA-DPA1							MT2A
	SPECC1							SAP30
	SPECC1							ELMO1
	C17orf49							EFCAB2
	CCNL1							NETO2
	C17orf49							CD209
	ATP1A2							CCL23
								CALCRL
								MT1H
								MAF
								SYT17
								RAMP1
								GPR35
								MTHFD2
								AC091153.1
								SYK
								SYK
								FOXQ1
								GTF2A2
								RBMS2
								TBL1XR1
								CLIC1P1
								CREBL2
								MAP1S
								CTSZ
								MDH1
								NOD1
								PPFIBP1
								FBRS
								SHB
								CTNNAL1
								FBRSL1
								SLC2A14
								C17orf58
								PBX2
								VDR
								CHN2
								PBX2P1
								ASAP1
								CEBPA
								SULF2
								SLC2A3
								QSOX1
								PDE4A
								FAM126A
								FURIN
								DCUN1D3
								FOSL2
								CLEC4A
								GPX3
								DNAJB1
								CTTNBP2
								ROGDI
								GSTT1
								MAP2K6
								GFRA2
								FAM110B
								SLC29A1
								CRH
								PICALM
								EFCAB2
								FA2H
								PDLIM4
								SOCS1
								PLA2G5
								HS3ST2
								GALNTL4
								CARD14
								PPFIBP1
								DHRS2
								GUCA1A
								GPX4
								TMEM130
								WNT5B
								NDP
								RRP1B
								COL27A1
								NCKIPSD
								CYP24A1
								INTS3
								WFS1
								POLD1
								RAP1GAP
								CTSC
								CCL17
								KIAA0100
								UBAP2L
								GLIS2
								TMX1
								APOL4
								DUOX1
								NAGPA
								MAP1A
								CCL26
								ZNF677
								MAOA
								ANKRD37
								WDR66
								METTL5
								CCL13
								ZNF141
								SOCS2
								UQCRC1
								SLC39A6
								NUDT4
								ACE
								ZNF155
								ERO1L
								XPNPEP2
								CISH
								NUDT4
								TTC9C
								NPEPPS
								NMD3
								PRNP
								KRT17
								JUP
								PBX2
								NPEPPS
								C20orf11
								PBX2
								PBX2
								LPP
								PPFIBP2
								C20orf20
								TAPT1
								AUH
								SNAPC1
								KTN1
								NMNAT3
								HRH1
								CLEC4G
								SLC26A6
								QPRT
								IGF2BP2
								LDHD
								TMEM45B
								SLC27A3
								AP2A2
								RASSF3
								CTSC
								SERTAD3
								PDGFC
								SLC44A1
								KRT17
								DIRC2
								FCER2
								CLMN
								moDC signature_SIB
								CFI
								CD1A
	BDCA1 signature_SIB							CD1E
								CD1B
	NCKAP5							PALLD
	SPNS3							FCGR2B
	CDH1							PDGFB
	IDO2							FCGR2C
	SLC4A3							EHF
	FBLN2							PPP1R14A
	FLT3							EGLN3
	LHFP							SPINT2
	TRIT1							IL4I1
	BEND6							FCRLB
	CCDC41							FCGR2B
	CLCN5					infDC high Segura_SIB		PRAGMIN
	AC005726,6							GATM
	ZBTB10			Mono high Segura_SIB		A2M		CD200R1
	PLK2					ADAM19		HSD11B1
	UVRAG			MEFV		ANKH		CD274
	RUFY3			F5		AXL		VEGFA
	PON2			ABTB1		BCL2		CBX6
	MCOLN2			ALDH1A1		BHLHE41		ZNF768
	N4BP2			ARHGEF4		CD1E		PFKP
	SPECC1			BPI		CD226		RMI2
	NAPSB			CCDC69		CD72		TRERF1
	DEPTOR			CDA		CD81		WNT5A
	TMEM8B			CRISPLD2		DHCR24		CD74
	DNAJC15			CSF3R		DOCK1		ATF5
	TXNDC16			DKFZp761E198		DSE		RAB33A
	SSR1			FBN2		ENPP2		EPB41L2
	LGALS2			FMO5		EPS8		PLAU
	HMBS			FXYD6		ETV5		C18orf1
	ZNF789			GOLM1		FAM2A		TRERF1
	NDRG2			HAL		FCGR1A		ADAM12
	BZW2			IL31RA		FCGR1A		ALDH1A2
	ZNF469			LIN7A		FCGR1B		TPMT
	NAA25			MEGF9		FCGR2B		NET1
	GRIP1			METTL9		FLVCR2		GALNT12
	C14orf126			MOSC1		FMNL3		CST3
	PLD4			NACC2		FN1		ARNTL2
	ETV3			NLRP12		FPR3		CHCHD7
	HLA-DOA			PADI4		GAS6		ALOX15
	HLA-DOA			PELI2		GPNMB		IL1R1
	SLC35F2			RAB27A		HPGDS		HOMER2
	PPA1			RBP7		ITGB5		CMAHP
	HLA-DQB1			RTN3		JAK3		MGAT4A
	HLA-DQB1			SERPINB1		KIFC3		ABCA6
	AREG			SIRPB2		LPAR5		CEP112
	HLA-DQB1			SLC16A5		MAN1A1		PKD2
	HLA-DQB1			SMARCD3		MRC1		WDFY4
	AREG			ST6GALNAC3		MRC1		WDFY4
	CD207			SULT1A2		MYO1C		KCNK6
	GPR126			TDRD9		NAV1		CH25H
	CLEC10A			TESC		PALLD		FZD3
	LIMCH1			TNFAIP6		PAPSS2		ZNF366
	PKIB			TSHZ3		PARM1		PDCD1LG2
	HLA-DPB2			TUBA4A		PLXNA1		MT1X
	NR4A3			ULK1		PROCR		HIP1
	DAK			VNN2		PVRL2		MT1G
	AZI1			VNN3		SCD		C1QC
	GMDS			WLS		SLAMF8		ANGPTL4
	C17orf49					SPP1		FABP3
	SNHG5					STXBP1		SLC2A1
	CHEK2					TIMD4		CCL8
	SNHG5					TNFRSF11A		TUBB2B
	MYCL1					VSIG4		SLC25A48
	KDM2B					YWHAH		ADAMTSL4
	HTR7							SYK
	NR4A2							FCGR2A
	SPECC1							C3orf21
	GNAI1							PLDN
	MAP3K6							ZNF677
	NAV1							IL27RA
	AC013461,1							BCL6
	SERPINF2							NDUFV2
	CHAF1A							NUDT16P
	EPT1							MYO18A
	CPSF3							HSPH1
	HLA-DPB1							ERI1
	GNA15							MIR21
	HLA-DPB1							ELMO1
	FOSB							ELMO1
	HLA-DPA1							MT2A
	HLA-DPB1							ELMO1
	PHLDA2							RP5-862P8.2
	HLA-DPA1							PRKD3
	HLA-DPA1							MT2A
	SPECC1							SAP30
	SPECC1							ELMO1
	C17orf49							EFCAB2
	CCNL1							NETO2
	C17orf49							CD209
	ATP1A2							CCL23
								CALCRL
								MT1H
								MAF
								SYT17
								RAMP1
								GPR35
								MTHFD2
								AC091153.1
								SYK
								SYK
								FOXQ1
								GTF2A2
								RBMS2
								TBL1XR1
								CLIC1P1
								CREBL2
								MAP1S
								CTSZ
								MDH1
								NOD1
								PPFIBP1
								FBRS
								SHB
								CTNNAL1
								FBRSL1
								SLC2A14
								C17orf58
								PBX2
								VDR
								CHN2
								PBX2P1
								ASAP1
								CEBPA
								SULF2
								SLC2A3
								QSOX1
								PDE4A
								FAM126A
								FURIN
								DCUN1D3
								FOSL2
								CLEC4A
								GPX3
								DNAJB1
								CTTNBP2
								ROGDI
								GSTT1
								MAP2K6
								GFRA2
								FAM110B
								SLC29A1
								CRH
								PICALM
								EFCAB2
								FA2H
								PDLIM4
								SOCS1
								PLA2G5
								HS3ST2
								GALNTL4
								CARD14
								PPFIBP1
								DHRS2
								GUCA1A
								GPX4
								TMEM130
								WNT5B
								NDP
								RRP1B
								COL27A1
								NCKIPSD
								CYP24A1
								INTS3
								WFS1
								POLD1
								RAP1GAP
								CTSC
								CCL17
								KIAA0100
								UBAP2L
								GLIS2
								TMX1
								APOL4
								DUOX1
								NAGPA
								MAP1A
								CCL26
								ZNF677
								MAOA
								ANKRD37
								WDR66
								METTL5
								CCL13
								ZNF141
								SOCS2
								UQCRC1
								SLC39A6
								NUDT4
								ACE
								ZNF155
								ERO1L
								XPNPEP2
								CISH
								NUDT4
								TTC9C
								NPEPPS
								NMD3
								PRNP
								KRT17
								JUP
								PBX2
								NPEPPS
								C20orf11
								PBX2
								PBX2
								LPP
								PPFIBP2
								C20orf20
								TAPT1
								AUH
								SNAPC1
								KTN1
								NMNAT3
								HRH1
								CLEC4G
								SLC26A6
								QPRT
								IGF2BP2
								LDHD
								TMEM45B
								SLC27A3
								AP2A2
								RASSF3
								CTSC
								SERTAD3
								PDGFC
								SLC44A1
								KRT17
								DIRC2
								FCER2
								CLMN
								moDC signature_SIB
								CFI
								CD1A
	BDCA1 signature_SIB							CD1E
								CD1B
	NCKAP5							PALLD
	SPNS3							FCGR2B
	CDH1							PDGFB
	IDO2							FCGR2C
	SLC4A3							EHF
	FBLN2							PPP1R14A
	FLT3							EGLN3
	LHFP							SPINT2
	TRIT1							IL4I1
	BEND6							FCRLB
	CCDC41							FCGR2B
	CLCN5					infDC high Segura_SIB		PRAGMIN
	AC005726,6							GATM
	ZBTB10			Mono high Segura_SIB		A2M		CD200R1
	PLK2					ADAM19		HSD11B1
	UVRAG			MEFV		ANKH		CD274
	RUFY3			F5		AXL		VEGFA
	PON2			ABTB1		BCL2		CBX6
	MCOLN2			ALDH1A1		BHLHE41		ZNF768
	N4BP2			ARHGEF4		CD1E		PFKP
	SPECC1			BPI		CD226		RMI2
	NAPSB			CCDC69		CD72		TRERF1
	DEPTOR			CDA		CD81		WNT5A
	TMEM8B			CRISPLD2		DHCR24		CD74
	DNAJC15			CSF3R		DOCK1		ATF5
	TXNDC16			DKFZp761E198		DSE		RAB33A
	SSR1			FBN2		ENPP2		EPB41L2
	LGALS2			FMO5		EPS8		PLAU
	HMBS			FXYD6		ETV5		C18orf1
	ZNF789			GOLM1		FAM2A		TRERF1
	NDRG2			HAL		FCGR1A		ADAM12
	BZW2			IL31RA		FCGR1A		ALDH1A2
	ZNF469			LIN7A		FCGR1B		TPMT
	NAA25			MEGF9		FCGR2B		NET1
	GRIP1			METTL9		FLVCR2		GALNT12
	C14orf126			MOSC1		FMNL3		CST3
	PLD4			NACC2		FN1		ARNTL2
	ETV3			NLRP12		FPR3		CHCHD7
	HLA-DOA			PADI4		GAS6		ALOX15
	HLA-DOA			PELI2		GPNMB		IL1R1
	SLC35F2			RAB27A		HPGDS		HOMER2
	PPA1			RBP7		ITGB5		CMAHP
	HLA-DQB1			RTN3		JAK3		MGAT4A
	HLA-DQB1			SERPINB1		KIFC3		ABCA6
	AREG			SIRPB2		LPAR5		CEP112
	HLA-DQB1			SLC16A5		MAN1A1		PKD2
	HLA-DQB1			SMARCD3		MRC1		WDFY4
	AREG			ST6GALNAC3		MRC1		WDFY4
	CD207			SULT1A2		MYO1C		KCNK6
	GPR126			TDRD9		NAV1		CH25H
	CLEC10A			TESC		PALLD		FZD3
	LIMCH1			TNFAIP6		PAPSS2		ZNF366
	PKIB			TSHZ3		PARM1		PDCD1LG2
	HLA-DPB2			TUBA4A		PLXNA1		MT1X
	NR4A3			ULK1		PROCR		HIP1
	DAK			VNN2		PVRL2		MT1G
	AZI1			VNN3		SCD		C1QC
	GMDS			WLS		SLAMF8		ANGPTL4
	C17orf49					SPP1		FABP3
	SNHG5					STXBP1		SLC2A1
	CHEK2					TIMD4		CCL8
	SNHG5					TNFRSF11A		TUBB2B
	MYCL1					VSIG4		SLC25A48
	KDM2B					YWHAH		ADAMTSL4
	HTR7							SYK
	NR4A2							FCGR2A
	SPECC1							C3orf21
	GNAI1							PLDN
	MAP3K6							ZNF677
	NAV1							IL27RA
	AC013461,1							BCL6
	SERPINF2							NDUFV2
	CHAF1A							NUDT16P
	EPT1							MYO18A
	CPSF3							HSPH1
	HLA-DPB1							ERI1
	GNA15							MIR21
	HLA-DPB1							ELMO1
	FOSB							ELMO1
	HLA-DPA1							MT2A
	HLA-DPB1							ELMO1
	PHLDA2							RP5-862P8.2
	HLA-DPA1							PRKD3
	HLA-DPA1							MT2A
	SPECC1							SAP30
	SPECC1							ELMO1
	C17orf49							EFCAB2
	CCNL1							NETO2
	C17orf49							CD209
	ATP1A2							CCL23
								CALCRL
								MT1H
								MAF
								SYT17
								RAMP1
								GPR35
								MTHFD2
								AC091153.1
								SYK
								SYK
								FOXQ1
								GTF2A2
								RBMS2
								TBL1XR1
								CLIC1P1
								CREBL2
								MAP1S
								CTSZ
								MDH1
								NOD1
								PPFIBP1
								FBRS
								SHB
								CTNNAL1
								FBRSL1
								SLC2A14
								C17orf58
								PBX2
								VDR
								CHN2
								PBX2P1
								ASAP1
								CEBPA
								SULF2
								SLC2A3
								QSOX1
								PDE4A
								FAM126A
								FURIN
								DCUN1D3
								FOSL2
								CLEC4A
								GPX3
								DNAJB1
								CTTNBP2
								ROGDI
								GSTT1
								MAP2K6
								GFRA2
								FAM110B
								SLC29A1
								CRH
								PICALM
								EFCAB2
								FA2H
								PDLIM4
								SOCS1
								PLA2G5
								HS3ST2
								GALNTL4
								CARD14
								PPFIBP1
								DHRS2
								GUCA1A
								GPX4
								TMEM130
								WNT5B
								NDP
								RRP1B
								COL27A1
								NCKIPSD
								CYP24A1
								INTS3
								WFS1
								POLD1
								RAP1GAP
								CTSC
								CCL17
								KIAA0100
								UBAP2L
								GLIS2
								TMX1
								APOL4
								DUOX1
								NAGPA
								MAP1A
								CCL26
								ZNF677
								MAOA
								ANKRD37
								WDR66
								METTL5
								CCL13
								ZNF141
								SOCS2
								UQCRC1
								SLC39A6
								NUDT4
								ACE
								ZNF155
								ERO1L
								XPNPEP2
								CISH
								NUDT4
								TTC9C
								NPEPPS
								NMD3
								PRNP
								KRT17
								JUP
								PBX2
								NPEPPS
								C20orf11
								PBX2
								PBX2
								LPP
								PPFIBP2
								C20orf20
								TAPT1
								AUH
								SNAPC1
								KTN1
								NMNAT3
								HRH1
								CLEC4G
								SLC26A6
								QPRT
								IGF2BP2
								LDHD
								TMEM45B
								SLC27A3
								AP2A2
								RASSF3
								CTSC
								SERTAD3
								PDGFC
								SLC44A1
								KRT17
								DIRC2
								FCER2
								CLMN
								moDC signature_SIB
								CFI
								CD1A
	BDCA1 signature_SIB							CD1E
								CD1B
	NCKAP5							PALLD
	SPNS3							FCGR2B
	CDH1							PDGFB
	IDO2							FCGR2C
	SLC4A3							EHF
	FBLN2							PPP1R14A
	FLT3							EGLN3
	LHFP							SPINT2
	TRIT1							IL4I1
	BEND6							FCRLB
	CCDC41							FCGR2B
	CLCN5					infDC high Segura_SIB		PRAGMIN
	AC005726,6							GATM
	ZBTB10			Mono high Segura_SIB		A2M		CD200R1

## Sheet: geneset Villani et al
DC1	DC2_A	DC2_B	DN	AXL	pDC
gene	gene	gene	gene	gene	gene
CLEC9A	CD1C	S100A9	FCGR3A	AXL	GZMB
C1ORF54	FCER1A	S100A8	FTL	PPP1R14A	IGJ
HLA-DPA1	CLEC10A	VCAN	SERPINA1	SIGLEC6	AK128525
CADM1	ADAM8	LYZ	LST1	CD22	SERPINF1
CAMK2D	CD1D	ANXA1	AIF1	DAB2	ITM2C
CPVL	FCGR2B	PLBD1	SAT1	S100A10	PLD4
HLA-DPB2	CLEC4A	RNASE2	CTSS	FAM105A	CCDC50
WDFY4	SLC2A3	FCER1A	MTSS1	MED12L	IRF7
CPNE3	CD33	SLC2A3	TCF7L2	ALDH2	PTPRS
IDO1	ETS2	CD163	AK307192	LTK	ALOX5AP
HLA-DPB1	CLIC2	CSF3R	PSAP	DPYSL2	TCF4
LOC645638	PEA15	MNDA	FTH1	LGMN	BCL11A
HLA-DOB	CACNA2D3	CD14	IFITM3	IRF4	LILRA4
HLA-DQB1	CD1E	NAIP	MS4A7	SEPT6'	PLAC8
HLA-DQB	MBOAT7	CSTA	LILRB2	PLAC8	C12ORF75
CLNK	C10ORF128	FCN1	PILRA	CCND3	FAM129C
CSRP1	NR4A2	CD1D	CSF1R	MYO1E	CYBASC3
SNX3	AGPAT9	FPR1	ASAH1	SLC41A2	MZB1
ZNF366	ENTPD1	F13A1	LRRC25	SCN9A	UGCG
KIAA1598	CD2	CLEC10A	HLA-E	SIGLEC1	DERL3
NDRG2	PER1	CES1	IFITM2	CX3CR1	IL3RA
ENPP1	PID1	PID1	LYST	NDRG1	SPIB
RGS10	AREG	S100A12	HCK	VASH1	ZFAT
AX747832	PTGS1	MTMR11	C5AR1	CD5	SMPD3
CYB5R3	SMA	SMA	WARS	BHLHE40	NRP1
ID2	CLEC17A	LAT2	PECAM1	SNRNP25	TSPAN13
XCR1	ITGA5	RETN	CTSL1	USF2	LIME1
FAM190A	CREB5	TMEM173	S100A11	SLC20A1	CLEC4C
ASAP1	PTAFR	AOAH	CFD	ATF5	CLIC3
SLAMF8	NOD2	RAB3D	HK3	FAM129A	SPCS1
CD59	CCR6	CD36	MAFB	KLF4	NPC1
DHRS3		MGST1	TNFRSF1B	RUNX2	HIGD1A
GCET2		TREM1	DUSP6	ARHGAP18	CTSB
FNBP1		HNMT	CASP1	APEX1	NPC2
TMEM14A		CES1P1	SIGLEC10	ENTPD7	SEC61B
NET1		ADAM15	FGR	SLC35C2	C1ORF186
BTLA		IL13RA1	SLC7A7	CDH1	TNFRSF21
BCL6		MICAL2	BIN2	GPR146	IRF8
FLT3		ITGA5	LILRA2	BAIAP2	HERPUD1
ADAM28		CREB5	SIDT2	CDKN1A	PLP2
SLAMF7		IL1B	NEAT1	UPK3A	SLC15A4
BATF3		NR4A2	PTPN6	GNAQ	CD164
LGALS2		MPP7	RHOC	THBD	BLNK
VAC14		PTAFR	SLC11A1	TNFSF12	NCF1C
PPA1		HBEGF	LOC200772	SOX4	HSP90B1
APOL3		NFE2	TYROBP	CXCR2	OGT
C1ORF21		ASGR1	IFI30	HIP1	SELS
CCND1		BST1	EMR2	STX18	IRF4
ANPEP		IL1RN	GIMAP4	CTSW	APP
ELOVL5		NOD2	DUSP1	ATP2B4	TXN
NCALD		NLRP3	TNFSF10	CD72	RUNX2
ACTN1		DQ575504	GBP2	MGLL	PTPRCAP
PIK3CB		LMNA	FAM110A	SUSD1	GPR114
HAVCR2		C9ORF89	LY6E	RNF141	STMN1
GYPC		IL27RA	TXNIP	TNNI2	RNASE6
TLR10		NLRP12	TSC22D3	GGTA1P	PFKFB2
ASB2		RAB27A	HMOX1	C5ORF25	MAP1A
KIF16B		EREG	CD68	PTGDS	NUCB2
LRRC18		LOC284454	CD52	TSEN54	SSR4
DST			TBXAS1	KLF12	LAMP5
DENND1B			TMEM176B	MYH11	NCF1
DNASE1L3			C10ORF54	TXN	B4GALT1
SLC24A4			S100A4	AK125727	IGFLR1
VAV3			BCL2A1	CD300LB	NOTCH4
THBD			CD97	SUCLA2	GPR183
NAV1			PTPRC	BIN1	EPHB1
GSTM4			FAM26F	MRPS6	LOC285972
TRERF1			FCN1	ZNF789	MYBL2
B3GNT7			ITGAL	RAD1	PTCRA
LACC1			OAS1	PIM2	SLA2
LMNA			FYB	PLA2G16	AK093551
PTK2			ABI3	TBC1D9	PLXNA4
IDO2			ITM2B	ADAM33	SEPT1'
MTERFD3			LILRA6	ZEB1	C10ORF118
CD93			TSPAN14	CD300LG	LILRB4
DPP4			CD79B	SLC4A3	GAPT
SLC9A9			LILRA5	STAG3L4	IDH3A
FCRL6			SLC31A2	MECR	MS4A6A
PDLIM7			NFKBIZ	COQ7	FMNL3
CYP2E1			LILRB1	RBL1	SNRPN
PDE4DIP			FCGR3B	CEP95	KIAA0226L
LIMA1			CD300LF	RNASEL	BC051760
CTTNBP2NL			SOD2	ACPP	ST6GALNAC4
PPM1M			CLEC7A	SP4	OFD1
OSBPL3			MYO1G	LAX1	C9ORF142
PLCD1			NAMPT		TGFBI
CD38			CX3CR1		SELL
EHD4			RAP1B		SIDT1
ACSS2			MSN		TRAF4
LOC541471			FCGR2C		DCK
FUCA1			RAB24		ERN1
SNX22			GLUL		TPM2
APOL1			GPBAR1		PARK7
DUSP10			CHST15		TLR7
FAM160A2			CPPED1		CARD11
INF2			CDKN1C		DAB2
DUSP2			TAGLN		ERP29
PALM2			TKT		PACSIN1
RAB11FIP4			BID		LOC644961
DSE			NCF2		RABGAP1L
FAM135A			SMAP2		ADAM19
KCNK6			CD300E		SORL1
PPM1H			EMR1		PPP1R14B
PAFAH1B3			TIMP1		SCAMP5
PDLIM1			PTP4A3		USP24
TGM2			VMP1		ZDHHC17
SCARF1			NINJ1		CXCR3
CD40			POU2F2		MAN2B1
STX3			GNS		RNASET2
WHAMMP3			RNF144B		FCHSD2
PRELID2			ICAM2		LAIR1
PQLC2			STX11		OVOS2
			STXBP2		P2RY14
			FLNA		CYTH4
			NEURL		PPM1K
			PIK3AP1		ABHD15
			SH2D1B		EIF4A3
			MARCKS		P4HB
			SLC44A2		NCF1B
			TUBA1A		TSPAN3
			DPEP2		TRAM1
			CXCL16		ABPARTS
			HSPA7		COBLL1
			SSH2		CREB3L2
			FCGR2A		TMEM109
			C3AR1		SCN9A
			DRAP1		CYP46A1
			CYTIP		LGMN
			RXRA		NGLY1
			LYN		C17ORF109
			NAP1L1		PLA2G16
			IFIT3		SLC38A1
			IFITM1		PHEX
			NAAA		CD99
			CD300A		PPM1J
			DOK3		C10ORF58
			CALML4		KIAA0226
			NADK		DHRS7
			PHTF2		CNP
			TESC		CDCA7L
			MS4A4A		SIT1
			ALOX5		TACC1
			PAG1		RASD1
			SDCBP		TMIGD2
			MT2A		KRT5
			P2RX1		ASPH
			ZEB2		LOC652276
			ARAP1		PDIA4
			DOK2		AHI1
			HSBP1		GPM6B
			LGALS3		HPS4
			TTYH3		SIVA1
			C19ORF38		LOC100507600
			WSB1		UBE2J1
			CLEC4F		FAM160A1
			GBP4		IFI44L
			HK1		MAPKAPK2
			IRAK3		CMKLR1
			BLVRA		AX747844
			ATP1B3		GGA2
			RNF149		TP53I13
			TCIRG1		CSF2RB
			PRAM1		LOC100233209
			SPN		TCL1A
			ZCCHC6		ATP2A3
			CLEC12A		FLNB
			CNIH4		NEK8
			IFI6		TBC1D4
			MAP3K1		CUX2
			INSIG1		PDCD4
			SLC2A6		SND1
			DMXL2		SLC2A1
			AK124399		SMC6
			ALDH3B1		LY9
			TLR4		STAMBPL1
			C11ORF21		KIRREL3
			C20ORF112		SCARB2
			CKB		EMB
			NPL		PAFAH2
			NDUFB3		VEGFB
			RAB10		AL833181
			TMC6		DQ572107
			ICAM4		ZCCHC11
			DNASE2		DUSP5
			C9ORF72		SLC38A2
			GIMAP7		SLC7A5
			KLF3		TTC24
			DKFZP451J181		ANKRD36
			TIAM1		TMEM19
			CDC42EP3		LOC100131564
			STK10		CD2AP
			TLR2		GAS6
			AGTRAP		IGFBP3
			APOL6		MIF4GD
			CDH23		IRF2BP2
			FPR1		CRYM
			AL137655		DKFZP586I1420
			VAMP5		DKFZP667P0924
			IRF1		TEX2
			SH3BP2		FLJ43663
			YPEL2		FKBP2
			GRAMD1A		SPICE1
			ISG15		AHNAK2
			LRP1		ANKRD36BP1
			MXD3		RNF5
			AMPD2		RRBP1
			CD244		SLC12A3
			GBP1		SLC3A2
			LCP2		SEC61G
			ZFAND5		ATP13A2
			HEG1		LRRC36
			LOC388312		AK095700
			ARRB1		C12ORF44
			FAM46A		POLB
			ABCC3		LMAN1
			GBP5		AK057596
			SVIL		PHC3
			ARRB2		SUSD1
			FAM45B		ANKRD36B
			LTA4H		CRIM1
			NFAM1		MGAT4A
			CSK		SEL1L3
			TBC1D8		SLC7A11
			GNG2		MILR1
			MYOF		PAPLN
			RAB37		CLN8
			VPS53		VAMP1
			APOBEC3A		CCDC69
			ITGB1		KANK1
			P2RY13		LTB
			C15ORF39		STRBP
			DENND5A		SLC20A1
			NBEAL2		SNURF-SNRPN
			PLIN2		SOLH
			PIK3IP1		PARP10
			SCIMP		BX647938
			TMPO		PAIP1
			KIAA0513		MAGED1
			C10ORF46		DHTKD1
			CASP4		IL28RA
			FGD4		C5ORF62
			IFNGR2		SLC35E2
			PTGER2		FZD3
			SAMSN1		EGLN3
			UBXN11		MEF2D
			TBCD		TNFAIP3
			VASP		COL24A1
			CCM2		MCOLN2
			NLRP1		TUBB6
			GIMAP1		CLCN5
			NR4A1		FUT7
			TNFRSF14		SFT2D2
			MBD2		CSNK1E
			SCPEP1		NOP56
			DENND3		ST3GAL4
			IFIT2		DPPA4
			NECAP2		GNG7
			PTGER4		SEC61A1
			RASGRP4		DSN1
			TMBIM1		FLJ42627
			SIRPB1		ZDHHC4
			STK38		CCR2
			EVL		C6ORF25
			GIMAP2		ITPR2
			LIMS1		TMEM63A
			FGD3		ABCA2
			SLA		ADA
			SULT1A1		FOXRED2
			WDR11		ST3GAL2
			PSTPIP2		PMS2P5
			PDLIM5		SGSM3
			RALB		USP11
			ABHD3		GAB1
			ARRDC3		STT3A
			KLF11		SULF2
			TMTC1		C18ORF8
			RAP1GAP2		DENND5B
			SNX18		NFX1
			RAB3D		SUZ12P
			ADRBK1		CTNS
			ARHGEF3		TXNDC5
			BACH1		SETBP1
			DDX60		TATDN3
			PIEZO1		LOC642776
			CMTM7		MDFIC
			IMPDH1		SEC11C
			TSPAN32		UBA5
			DDX58		MYO1E
			CCPG1		TASP1
			DDX60L		PIK3CD
			PNPLA6		MDN1
			UNC13D		PPARA
			SYTL1		DQ576756
			CSGALNACT2		TCL6
			TLE4		TGFBR2
			SIRPB2		TP53I11
			UPP1		2020-09-12
			ARAP2		SBDS
			ERICH1		ZFYVE26
			PPM1F		BTAF1
			GPR155		C5ORF45
			MPP1		PTK7
			PELI1		SRPR
			TMEM154		ERO1LB
			L1TD1		NAPSA
			WDFY1		C9ORF91
			FOXO1		STAG3L3
			PLXNC1		TULP4
			MCTP1		CYSLTR1
			AP2A1		LOC284551
			DNAJB1		SNRNP25
			SWAP70		ALG2
			TMEM11		ITGAE
			TMEM134		MAP2K6
			CABP4		TBCC
			LOC100133161		OCLN
			ARL4A		DCPS
			EHD1		LRP8
			ACOT9		STAG3L1
			KSR1		KRR1
			KDM1B		C12ORF45
			PDP1		PCYOX1
			AK123771		SPNS3
			PITPNM1		TPST2
			FAM126A		MYB
			MAGED2		SLC12A2
			CAMK1		ZBTB33
			IL12RB1		ABI2
			PYGL		PMS2L2
			CORO2A		GLCE
			ZNFX1		ITPR1
			TYMP		MRPL36
			NUDT16		C5ORF64
			SGPL1		PFKP
			MEFV		S100PBP
			RELT		SPON2
			PTPN13		SPG20
			FCAR		TRDMT1
			SASH1		N4BP2L1
			PLEKHO2		PPP6R1
			BLOC1S3		RCL1
			CAMKK2		ZNF506
					AHCY
					CXORF21
					CCS
					RNASEH2B
					SYS1
					P2RY6
					PPFIBP1
					NFATC2IP
					ZNF527
					MINA
					TAX1BP3
					DAAM1
					GALNT2
					LOC400657
					C1ORF55
					RREB1
					VIPR2
					ARL6IP6
					QDPR
					ABCA7
					SLC23A2
					BEX4
					SLC33A1
					THSD1P1
					ARHGEF4
					C6ORF170
					N4BP2
					SPATA5
					CRYM-AS1
					IQGAP2
					DAPK2
					MFSD2A
					PCMTD1
					ANKS3
					CEP135
					LOC100131089
					ALDH5A1
					BC034268
					MAP4K4
					SERTAD2
					PCNX
					PHLPP2
					EFHC1
					SP4
					TRRAP
					NICN1
					TRIM74
					HNRNPA1L2
