# Supplementary material for: Cord-Blood-Stem-Cell-Derived Conventional Dendritic Cells Specifically Originate from CD115-Expressing Precursors
Source: Cancers (Basel). 2019 Feb 5;11(2):181. doi: 10.3390/cancers11020181 (PMC6406310; doi:10.3390/cancers11020181)
Supplement: Supplementary file 1 [file cancers-11-00181-s001.zip › cancers-414525-suppl/Supplementary Table S2.xlsx]

## Sheet: RPKM_QN_progenitor.txtt
id	gene	X3bCD115	X5bCD115	X7bCD115	C2moDCs	C4moDCs	C3mono	C5mono
ENSG00000140575	IQGAP1	3.92853	5.8121	5.90771	5.59643	6.02892	4.32154	4.51183
ENSG00000137310	TCF19	3.73333	427704478572449	4.1015	1.68721	1.02108	-0.0335284	0.967742
ENSG00000116954	RRAGC	1.77589	282108416870905	2.96259	3.54778	3.58356	2.41605	1.2942
ENSG00000198804	MT-CO1	14.6415	14.4632	14.6415	14.2524	14.2524	14.6415	14.6415
ENSG00000198886	MT-ND4	14.2524	14.2524	14.4632	14.6415	14.4632	14.2524	14.2524
ENSG00000210082	MT-RNR2	14.4632	14.6415	14.0175	14.0175	13.8842	13.7378	14.1306
ENSG00000198938	MT-CO3	14.1306	14.1306	14.2524	13.7378	13.3378	14.1306	13.8842
ENSG00000198712	MT-CO2	14.0175	14.0175	14.1306	14.1306	14.1306	14.0175	14.0175
ENSG00000198888	MT-ND1	13.8842	13.8842	13.8842	13.6048	13.7378	14.4632	14.4632
ENSG00000198899	MT-ATP6	13.7378	13.7378	13.7378	13.8842	14.0175	13.8842	13.6048
ENSG00000198727	MT-CYB	13.6048	13.6048	13.6048	12.9976	13.6048	13.6048	13.7378
ENSG00000198786	MT-ND5	12.5921	12.0444	12.3784	12.5921	12.9976	12.3784	12.5921
ENSG00000198763	MT-ND2	12.9976	11.5892	12.0444	12.0444	12.5921	12.9976	12.9976
ENSG00000211459	MT-RNR1	13.3378	12.3784	11.305	10.6553	9.68985	13.3378	13.3378
ENSG00000212907	MT-ND4L	12.0444	11.0616	11.0616	11.0616	11.0616	11.5892	12.0444
ENSG00000087086	FTL	11.305	12.5921	12.5921	14.4632	14.6415	12.0444	11.5892
ENSG00000198840	MT-ND3	12.3784	10.866	10.866	10.7327	10.7327	12.5921	12.3784
ENSG00000075624	ACTB	10.3245	11.305	11.5892	11.5892	12.3784	8.9873	9.06889
ENSG00000248527	MTATP6P1	11.5892	9.8775	9.83502	9.57799	9.52271	11.305	11.305
ENSG00000111640	GAPDH	8.3192	10.7327	10.7327	9.04341	8.74265	10.0292	9.52271
ENSG00000184009	ACTG1	9.14559	10.3245	10.6553	9.8775	9.63088	8.33307	8.43371
ENSG00000167658	EEF2	7.86513	10.2117	10.1326	8.51104	8.65647	8.02325	8.21714
ENSG00000142541	RPL13A	9.63088	10.1326	9.96605	8.13344	8.21714	9.3234	9.04341
ENSG00000005381	MPO	9.68985	13.3378	12.9976	2.25249	2.09483	4.66143	4.25536
ENSG00000156508	EEF1A1	7.72512	10.0292	10.0292	7.99511	8.35039	8.23201	8.09186
ENSG00000140988	RPS2	8.9873	9.68985	9.75826	7.88066	7.76361	8.74265	8.54367
ENSG00000137154	RPS6	10.1326	9.52271	9.47038	7.06247	7.06247	8.43371	8.05135
ENSG00000228253	MT-ATP8	10.7327	8.21714	8.8654	8.59223	8.38744	10.3245	10.866
ENSG00000133112	TPT1	9.3768	9.83502	9.8775	7.96512	8.51104	9.63088	8.81827
ENSG00000019582	CD74	10.2117	10.6553	10.3245	10.4493	12.0444	8.38744	8.95696
ENSG00000226532	RP5-1052M9.1	10.6553	9.20838	9.63088	8.08002	7.84968	10.4493	9.68985
ENSG00000112306	RPS12	9.3234	9.75826	9.57799	7.46795	7.71072	9.10874	8.70719
ENSG00000034510	TMSB10	9.96605	9.63088	9.42353	10.1326	10.2117	10.1326	9.75826
ENSG00000142534	RPS11	8.95696	9.57799	9.68985	7.97903	8.13344	9.75826	9.20838
ENSG00000161016	RPL8	9.25587	8.84671	9.14559	7.71072	7.79392	9.68985	9.25587
ENSG00000167996	FTH1	8.42084	9.10874	9.52271	9.96605	10.1326	10.866	10.6553
ENSG00000108518	PFN1	8.79573	9.42353	9.25587	8.9873	8.89064	7.7745	8.16343
ENSG00000204287	HLA-DRA	8.84671	10.4493	10.2117	10.0292	11.5892	7.96512	8.69212
ENSG00000198034	RPS4X	9.42353	9.25587	8.56482	6.70031	7.02167	8.44948	8.08002
ENSG00000108298	RPL19	8.29884	9.17116	9.20838	7.33028	7.43317	8.51104	8.13344
ENSG00000179218	CALR	6.6062	9.47038	9.17116	8.89064	8.70719	5.8121	6.05742
ENSG00000148303	RPL7A	8.21714	8.89064	9.04341	7.0448	7.12772	7.91546	7.60631
ENSG00000196230	TUBB	6.59885	8.93295	8.89064	8.03574	7.83634	5.6599	5.8637
ENSG00000100316	RPL3	7.96512	8.95696	9.06889	7.0255	6.99851	7.32187	7.08051
ENSG00000210195	MT-TT	9.75826	8.3192	8.35039	6.31042	6.75426	10.6553	10.3245
ENSG00000202198	RN7SK	10.0292	9.14559	7.84968	7.02167	3.56363	9.8775	10.7327
ENSG00000096384	HSP90AB1	6.91857	8.70719	8.70719	7.76361	7.68937	5.80686	5.55884
ENSG00000177600	RPLP2	9.8775	8.69212	8.44948	7.01109	7.0448	9.3768	9.10874
ENSG00000122862	SRGN	7.33632	9.3768	9.3768	8.43371	8.42084	8.21714	8.79573
ENSG00000200434	RNA5-8SP2	11.0616	9.01246	7.49135	5.96879	3.58972	8.08002	10.0292
ENSG00000251705	RNA5-8SP6	10.4493	8.76116	7.40429	6.42285	3.53138	8.29884	10.1326
ENSG00000142676	RPL11	9.06889	8.56482	8.69212	6.80488	6.93525	8.95696	8.63749
ENSG00000137309	HMGA1	7.54314	8.43371	8.3192	6.83018	6.549	7.33028	6.50241
ENSG00000070756	PABPC1	5.92119	8.79573	9.10874	8.36636	8.40691	6.86229	6.89914
ENSG00000169100	SLC25A6	7.45757	8.63749	8.48256	7.79392	7.88066	8.18769	7.97903
ENSG00000089157	RPLP0	7.93222	8.9873	8.9873	7.06606	7.13589	6.78633	6.80488
ENSG00000137818	RPLP1	9.17116	8.61637	8.74265	6.72023	6.93005	8.56482	8.33307
ENSG00000074800	ENO1	6.72594	9.06889	8.95696	8.33307	7.9461	7.00515	6.88545
ENSG00000142937	RPS8	8.63749	8.38744	8.59223	7.08554	7.20134	7.5862	7.45757
ENSG00000231500	RPS18	7.50217	8.74265	8.76116	6.77101	6.94261	7.80403	7.67751
ENSG00000241781	AL161626.1	10.866	8.81827	7.21164	6.85682	4.57738	9.14559	10.4493
ENSG00000167526	RPL13	8.12112	8.36636	8.26105	6.69428	6.83018	8.69212	8.65647
ENSG00000065978	YBX1	6.26335	8.40691	8.43371	8.18769	8.09186	6.89183	6.72023
ENSG00000162511	LAPTM5	6.37981	8.00524	8.33307	8.93295	8.79573	9.52271	8.74265
ENSG00000197958	RPL12	9.57799	8.23201	8.18769	6.49324	6.6805	8.03574	7.91546
ENSG00000197746	PSAP	7.00515	8.48256	8.84671	10.866	11.305	7.97903	8.02325
ENSG00000090382	LYZ	8.76116	12.9976	13.3378	9.68985	9.3234	9.96605	9.42353
ENSG00000177954	RPS27	7.38016	8.42084	8.54367	6.6805	7.04933	8.81827	8.40691
ENSG00000187514	PTMA	6.38865	8.51104	8.51104	7.09151	7.05488	6.6062	6.34862
ENSG00000166710	B2M	7.19397	8.44948	8.65647	9.01246	9.10874	8.05135	8.38744
ENSG00000111348	ARHGDIB	8.02325	8.59223	8.79573	7.62343	7.63163	6.22199	6.53072
ENSG00000205542	TMSB4X	7.65131	9.3234	9.3234	8.81827	8.93295	7.51734	7.86513
ENSG00000105193	RPS16	8.09186	8.13344	8.05135	6.99159	6.64933	8.54367	7.88066
ENSG00000196154	S100A4	8.61637	8.35039	8.38744	7.40429	7.50217	8.14821	8.8654
ENSG00000196126	HLA-DRB1	9.10874	9.04341	9.01246	9.42353	10.0292	7.66677	8.29884
ENSG00000204628	GNB2L1	7.55322	8.12112	8.16343	6.19542	6.31916	7.39572	7.38784
ENSG00000142669	SH3BGRL3	8.81827	7.7745	7.81937	9.17116	9.06889	9.47038	9.17116
ENSG00000234745	HLA-B	7.73285	8.08002	8.29884	9.14559	9.04341	9.83502	9.57799
ENSG00000174444	RPL4	6.79096	7.96512	8.14821	6.53538	6.67702	6.8523	6.83018
ENSG00000122406	RPL5	7.88066	7.88066	8.06677	5.9165	6.13962	6.88545	6.64539
ENSG00000198755	RPL10A	6.44745	8.29884	8.36636	6.5388	6.46097	7.15263	6.88034
ENSG00000136167	LCP1	6.56968	8.65647	8.81827	8.42084	8.3192	6.43398	6.40286
ENSG00000198695	MT-ND6	9.01246	6.549	7.08051	7.29431	7.40429	8.63749	8.89064
ENSG00000117984	CTSD	8.23201	7.25049	7.63163	11.305	10.866	7.84968	7.66014
ENSG00000225630	MTND2P28	9.20838	6.72594	6.73659	7.04933	6.86229	9.25587	9.47038
ENSG00000110955	ATP5B	6.01771	8.16343	8.09186	8.21714	8.06677	6.09645	6.19222
ENSG00000136942	RPL35	8.69212	7.74968	7.6397	5.89236	5.9507	8.09186	7.93222
ENSG00000169564	PCBP1	6.71493	7.93222	8.12112	7.28806	7.35644	7.33632	7.20134
ENSG00000170315	UBB	5.6738	8.02325	7.89485	8.00524	7.70147	6.85682	7.05488
ENSG00000005022	SLC25A5	5.77202	8.14821	8.00524	8.02325	7.97903	6.32103	6.42571
ENSG00000026025	VIM	6.62126	8.06677	8.40691	9.52271	9.3768	8.42084	8.42084
ENSG00000233276	GPX1	7.32187	8.8654	8.93295	8.65647	8.48256	7.71072	7.84968
ENSG00000204525	HLA-C	7.20134	7.99511	7.51734	8.28378	8.44948	8.76116	8.9873
ENSG00000067560	RHOA	7.11286	7.80403	7.91546	7.42194	7.38784	7.16479	7.09151
ENSG00000163191	S100A11	9.52271	8.09186	8.63749	9.25587	9.20838	8.00524	8.28378
ENSG00000149925	ALDOA	6.48929	7.81937	7.88066	7.86513	7.54314	7.99511	7.79392
ENSG00000188846	RPL14	7.68937	7.79392	7.71072	5.7893	5.90771	6.9234	6.8523
ENSG00000206503	HLA-A	8.38744	7.20134	6.93005	8.63749	8.33307	8.28378	8.35039
ENSG00000109971	HSPA8	5.0686	8.26105	8.21714	8.26105	8.08002	4.44426	4.47993
ENSG00000149273	RPS3	7.38784	7.9461	7.96512	5.53083	5.78514	7.03388	7.01109
ENSG00000105372	RPS19	8.26105	7.44385	7.25742	6.28975	6.4136	7.59884	7.55322
ENSG00000176340	COX8A	8.00524	7.72512	7.61339	7.89485	7.74968	7.46795	7.18885
ENSG00000162244	RPL29	7.45137	7.67751	7.5599	5.85006	5.85209	7.73285	7.62343
ENSG00000131469	RPL27	7.49135	7.61339	7.55322	6.23375	6.44217	7.74968	7.81937
ENSG00000067225	PKM	6.20719	7.89485	7.99511	8.12112	7.66677	6.21929	6.26335
ENSG00000123416	TUBA1B	6.31916	8.33307	7.9461	7.51245	7.28806	3.80052	3.70908
ENSG00000227097	RPS28P7	9.47038	7.54314	6.4674	6.65136	6.86868	8.59223	8.36636
ENSG00000170889	RPS9	7.81937	7.57133	7.34118	5.9281	5.83958	8.8654	7.96512
ENSG00000136938	ANP32B	7.17211	7.39572	7.35644	5.34716	5.4588	6.30277	6.11616
ENSG00000147065	MSN	5.46186	7.62343	7.70147	7.37571	7.26343	5.5878	5.7973
ENSG00000166825	ANPEP	7.7745	7.70147	7.86513	7.2381	7.29431	6.47269	7.15263
ENSG00000104904	OAZ1	7.15263	7.91546	8.08002	7.38784	7.33632	6.53072	6.70914
ENSG00000118640	VAMP8	8.65647	7.55322	7.29431	7.2185	7.1199	6.25041	6.16395
ENSG00000141522	ARHGDIA	7.33028	7.34118	7.23213	6.8164	6.88545	8.12112	7.70147
ENSG00000135404	CD63	8.35039	7.43317	7.53505	8.61637	8.59223	7.72512	7.4104
ENSG00000196924	FLNA	5.5355	7.46795	7.66677	9.06889	8.95696	6.42571	6.66072
ENSG00000100097	LGALS1	7.84968	8.28378	8.23201	6.94908	7.4104	8.40691	8.48256
ENSG00000066336	SPI1	7.91546	7.71072	7.74968	8.69212	8.56482	8.3192	8.59223
ENSG00000118181	RPS25	7.83634	7.35644	7.30162	5.52951	5.75049	6.79523	6.96607
ENSG00000185624	P4HB	6.28407	7.60631	7.67751	7.39572	7.14554	6.21002	5.68165
ENSG00000164587	RPS14	7.97903	7.26989	7.3118	5.55398	5.71763	7.47761	7.27931
ENSG00000167978	SRRM2	6.47707	7.1199	7.20134	6.55189	6.53538	6.12861	6.11884
ENSG00000128524	ATP6V1F	8.06677	7.40429	7.22597	8.44948	8.16343	8.36636	8.00524
ENSG00000105640	RPL18A	6.67437	7.42194	7.38784	5.59478	5.6599	7.45757	7.53505
ENSG00000232573	RPL3P4	8.93295	6.65532	6.94261	5.27207	5.39809	7.20134	7.1824
ENSG00000135486	HNRNPA1	6.44408	7.37571	7.4104	5.18812	5.25794	5.96879	5.69164
ENSG00000172757	CFL1	6.99851	7.53505	7.45137	7.51734	7.42194	6.75077	7.0448
ENSG00000142657	PGD	6.87449	7.51734	7.5862	7.63163	7.23213	6.41006	6.21581
ENSG00000130726	TRIM28	6.58525	7.06606	6.9772	5.69762	5.71127	5.6762	5.79185
ENSG00000115268	RPS15	7.25742	7.2381	7.13589	5.78294	5.70201	7.60631	7.61339
ENSG00000128272	ATF4	7.70147	6.70031	6.87449	5.90058	5.79185	7.76361	7.32187
ENSG00000213719	CLIC1	6.1055	7.4104	7.33632	6.89914	6.87449	7.70147	7.45137
ENSG00000063177	RPL18	7.53505	7.09765	7.00515	5.38893	5.4843	7.68937	7.47761
ENSG00000171858	RPS21	7.47761	7.49135	7.36232	5.47515	5.70357	6.86868	7.06247
ENSG00000149806	FAU	6.86229	7.28806	7.09765	6.11884	6.11415	8.26105	7.89485
ENSG00000158710	TAGLN2	5.91046	6.89183	6.91857	5.91046	5.54835	6.77891	7.25049
ENSG00000114942	EEF1B2	6.23375	7.65131	7.59884	5.69421	5.90497	5.71995	5.56023
ENSG00000111669	TPI1	6.55189	7.26343	7.15263	6.91469	6.66458	6.39729	6.04051
ENSG00000084207	GSTP1	6.88034	7.45137	7.48423	6.63912	6.29614	7.11286	7.17211
ENSG00000130522	JUND	8.33307	6.41006	6.11616	6.10425	5.99178	9.57799	9.3768
ENSG00000111716	LDHB	5.795	7.66677	7.45757	5.82401	5.89878	4.57363	4.14881
ENSG00000143947	RPS27A	7.46795	7.32187	7.27931	5.35637	5.59478	7.06606	6.86868
ENSG00000152518	ZFP36L2	5.82401	7.76361	7.83634	6.27856	6.12387	4.15784	4.57954
ENSG00000108107	RPL28	7.71072	6.88545	6.8436	5.34306	5.42351	7.53505	7.74968
ENSG00000080824	HSP90AA1	5.3421	7.19397	7.25049	6.89183	6.89914	4.82875	5.04799
ENSG00000110700	RPS13	7.43317	7.22597	7.1824	5.44094	5.66846	7.23213	7.22597
ENSG00000145425	RPS3A	7.79392	6.9077	7.01109	4.97506	5.1316	6.94908	6.59202
ENSG00000204592	HLA-E	6.66458	6.91469	6.89914	7.21164	7.25742	8.61637	8.61637
ENSG00000100345	MYH9	5.06187	7.34769	7.42194	7.4104	7.16479	5.59861	5.8098
ENSG00000168028	RPSA	5.99178	7.16479	7.32187	5.40315	5.4952	5.85459	6.09959
ENSG00000258486		8.8654	7.00515	5.88226	6.38368	3.55154	8.93295	9.83502
ENSG00000161970	RPL26	8.54367	6.59202	6.71493	5.11184	5.28307	7.5599	7.36232
ENSG00000083845	RPS5	6.25041	7.45757	7.33028	5.47183	5.56922	6.12196	6.2667
ENSG00000100129	EIF3L	5.9281	6.97061	7.1199	5.82627	6.07025	6.29883	6.24526
ENSG00000173812	EIF1	6.64539	6.72023	6.79846	6.37981	6.43936	9.06889	8.44948
ENSG00000030582	GRN	6.78633	8.03574	8.28378	9.63088	9.75826	6.31305	6.21929
ENSG00000123144	C19orf43	8.08002	6.53072	6.46097	5.99611	5.94361	7.67751	7.65131
ENSG00000181163	NPM1	6.34113	7.03388	7.02167	5.32564	5.43338	4.61983	4.60566
ENSG00000130255	RPL36	7.80403	6.87449	6.77422	5.11729	5.2676	7.1824	6.95875
ENSG00000210100	MT-TI	8.51104	6.34113	5.32251	4.89184	5.11059	7.21164	7.48423
ENSG00000159840	ZYX	6.41917	7.83634	7.93222	7.9461	7.60631	7.22597	7.42194
ENSG00000197956	S100A6	7.66677	6.32329	6.5388	7.81937	7.89485	8.89064	8.51104
ENSG00000100365	NCF4	8.74265	7.59884	7.38016	4.93085	5.20004	5.5171	5.6738
ENSG00000143761	ARF1	6.08065	7.01767	7.01767	7.05488	7.01109	7.43317	7.14554
ENSG00000175061	LRRC75A-AS1	6.2426	7.27931	7.26989	5.10051	5.07434	5.29352	5.49382
ENSG00000008988	RPS20	7.51245	6.98329	6.9077	5.00913	5.35889	6.64247	6.78633
ENSG00000170345	FOS	7.30162	8.54367	8.13344	6.52455	6.8436	6.13146	6.74353
ENSG00000269900	RMRP	6.9772	7.97903	6.67702	5.10789	0.86406	7.86513	9.8775
ENSG00000185201	IFITM2	8.89064	7.1824	7.39572	2.66394	2.43828	8.84671	8.26105
ENSG00000177105	RHOG	6.77891	7.03853	7.10452	6.05874	6.31652	7.40429	7.54314
ENSG00000188229	TUBB4B	5.83806	7.0255	6.86229	6.3559	6.19542	5.76799	5.48247
ENSG00000169714	CNBP	6.37502	7.06247	7.2185	6.12861	5.93065	6.54341	6.18364
ENSG00000166340	TPP1	6.04336	7.47761	7.62343	7.74968	8.14821	4.52362	5.06475
ENSG00000163682	RPL9	7.74968	6.74353	6.76413	4.91127	5.30391	6.88034	6.65532
ENSG00000166794	PPIB	6.94908	7.09151	6.99851	6.62126	6.40286	6.16395	6.0616
ENSG00000147604	RPL7	6.9234	6.89914	6.86868	4.74138	5.00721	7.02167	6.99851
ENSG00000138326	RPS24	8.40691	6.5611	6.6805	5.05803	5.26928	7.05488	6.6805
ENSG00000118816	CCNI	5.71763	6.80927	6.88034	5.89691	5.9281	6.23375	6.29883
ENSG00000146066	HIGD2A	7.5862	6.76413	6.81351	6.66072	6.54341	6.83018	6.50647
ENSG00000149781	FERMT3	6.58163	6.37502	6.69035	7.17211	7.15852	7.01109	7.04933
ENSG00000166598	HSP90B1	5.73683	7.30162	7.17211	7.1824	7.19397	4.92995	5.26504
ENSG00000044574	HSPA5	4.72052	7.10452	7.05488	6.97061	6.95875	6.20082	6.25041
ENSG00000197471	SPN	4.01449	6.6062	6.43936	7.6397	7.65131	3.25864	3.06471
ENSG00000214748	RP11-332E4.1	8.44948	6.76015	6.63484	5.84443	6.05055	9.04341	8.18769
ENSG00000167468	GPX4	7.0255	6.63912	6.59885	7.32187	7.3118	6.77422	6.85682
ENSG00000089327	FXYD5	7.60631	6.59885	6.72023	6.26335	6.51927	7.14554	7.33632
ENSG00000174748	RPL15	6.6805	6.77891	6.80488	5.35889	5.54941	6.34862	6.14799
ENSG00000102007	PLP2	6.31652	7.07229	7.08554	5.163	4.67573	8.06677	7.80403
ENSG00000144713	RPL32	6.86868	6.79846	6.8164	4.96627	5.06758	7.06247	7.07229
ENSG00000165502	RPL36AL	8.16343	6.3777	6.58163	5.54941	5.72278	7.61339	7.6397
ENSG00000178952	TUFM	6.27305	6.81351	6.6265	6.14473	6.07248	5.31691	5.36235
ENSG00000100823	APEX1	5.80366	6.8436	6.83018	6.02118	6.01593	4.63255	4.81969
ENSG00000118705	RPN2	5.48861	7.04933	7.04933	6.8436	6.69035	4.47808	4.48998
ENSG00000173020	ADRBK1	6.97061	6.59552	6.61557	5.27986	5.30256	7.37571	7.39572
ENSG00000145741	BTF3	5.57989	7.0448	7.19397	5.46916	5.64899	6.13706	6.01771
ENSG00000161547	SRSF2	6.06503	6.88034	6.83598	5.65703	5.59861	4.94111	5.30868
ENSG00000182899	RPL35A	7.1199	6.73659	6.77101	4.90437	5.20137	6.95875	6.8164
ENSG00000137193	PIM1	6.69035	6.77422	6.88545	4.71939	5.01496	4.74346	5.04658
ENSG00000132507	EIF5A	5.73257	6.79523	6.5271	5.99777	5.8425	5.82992	5.91282
ENSG00000219222	RP11-480N24.3	8.48256	6.19542	5.93535	5.12547	5.12296	7.66014	7.08554
ENSG00000150991	UBC	7.0448	6.64933	6.75426	6.50241	6.82129	7.25742	7.44385
ENSG00000167615	LENG8	7.66014	6.29348	6.47269	5.69901	5.48697	6.15525	6.27305
ENSG00000221983	UBA52	6.96607	6.69035	6.72594	5.46186	5.85836	7.57133	7.83634
ENSG00000239776	AC079949.1	9.83502	7.66014	5.41964	5.15219	3.05086	7.2185	8.93295
ENSG00000114391	RPL24	7.4104	6.63017	6.549	4.91012	5.0995	7.17211	6.8436
ENSG00000251562	MALAT1	7.12772	6.49966	6.22199	6.64933	6.16395	6.51405	6.86229
ENSG00000176978	DPP7	7.02167	6.15525	6.01004	6.75077	6.70031	6.59202	6.37981
ENSG00000075785	RAB7A	6.32591	6.82129	6.9234	7.18885	7.37571	5.73257	5.59478
ENSG00000182117	NOP10	6.8523	6.39392	6.44408	7.49135	7.21164	6.93525	6.62126
ENSG00000185198	PRSS57	6.53072	8.05135	8.02325	-2.10708	0.0618093	3.09548	3.21226
ENSG00000265150		8.28378	6.38368	5.55082	5.94776	3.7682	8.70719	9.96605
ENSG00000103495	MAZ	5.739	6.58945	6.49324	5.739	5.68777	4.92468	5.34306
ENSG00000106153	CHCHD2	6.38368	6.73101	6.56603	6.12631	6.25635	6.16141	6.13962
ENSG00000127022	CANX	5.03975	7.15263	7.06606	6.72594	6.5388	4.2195	4.13636
ENSG00000147403	RPL10	4.91535	7.08554	7.06247	5.36235	5.63417	6.29614	6.22727
ENSG00000165119	HNRNPK	4.7992	6.91857	6.95218	6.18676	6.14253	5.26246	5.14655
ENSG00000105701	FKBP8	6.50647	6.48389	6.32968	6.11415	6.18364	6.59885	6.67702
ENSG00000137076	TLN1	4.95244	6.75426	6.80927	7.1199	7.15263	5.27207	5.36763
ENSG00000142227	EMP3	7.59884	6.34862	6.2667	5.35376	5.6738	8.79573	8.56482
ENSG00000213442	RPL18AP3	7.5599	6.19222	6.34862	4.9955	5.05879	7.3118	7.59884
ENSG00000143321	HDGF	6.27856	6.3559	6.27856	5.43812	5.38548	6.12631	6.05582
ENSG00000089597	GANAB	4.98631	7.05488	7.0448	6.07248	5.95593	3.47452	3.79451
ENSG00000100219	XBP1	5.61501	6.83018	6.82129	5.29685	5.52951	5.35758	4.97506
ENSG00000135821	GLUL	5.60026	7.11286	7.46795	6.70914	6.73659	5.53824	5.37561
ENSG00000169710	FASN	4.8312	7.29431	7.2381	5.03758	4.84586	2.98472	2.57592
ENSG00000239559	RPL37P2	7.89485	6.13706	6.20719	5.08284	5.27865	7.93222	7.66677
ENSG00000108828	VAT1	4.44426	5.70201	6.00155	8.40691	8.36636	5.4858	4.55581
ENSG00000099194	SCD	5.10898	7.38016	7.50217	5.80686	5.40315	2.63125	1.51715
ENSG00000179051	RCC2	5.59478	6.4136	6.37502	5.22256	5.30968	4.96743	5.64027
ENSG00000122566	HNRNPA2B1	5.56177	6.8164	6.75077	5.47728	5.52056	4.69561	4.34891
ENSG00000105329	TGFB1	4.97007	6.28407	6.39102	7.66677	7.39572	6.3777	6.27514
ENSG00000168653	NDUFS5	6.95218	6.26335	6.05582	6.48389	6.55189	6.10425	6.58525
ENSG00000197728	RPS26	6.65136	6.67093	6.63912	4.92292	4.97247	6.87449	6.91469
ENSG00000126264	HCST	7.63163	7.23213	6.98329	8.23201	8.18769	7.15852	7.34118
ENSG00000121691	CAT	4.31846	6.99159	7.03388	6.44745	6.19802	2.92078	3.24888
ENSG00000168066	SF1	6.47992	6.07248	6.06503	5.26374	5.2894	6.65136	6.61068
ENSG00000169813	HNRNPF	5.0243	6.85682	6.89183	5.64752	5.65839	5.26374	5.26601
ENSG00000075415	SLC25A3	5.39935	6.66072	6.79523	6.03433	6.08515	6.224	6.13706
ENSG00000009307	CSDE1	4.81864	6.49324	6.65136	6.28125	6.39729	5.84443	5.8566
ENSG00000139644	TMBIM6	5.54482	6.94908	7.11286	7.30162	7.33028	5.05352	5.05278
ENSG00000196415	PRTN3	8.70719	7.73285	7.57133	0.589717	0.742591	2.04366	0.845911
ENSG00000163931	TKT	5.65219	6.65136	6.55189	5.93703	5.56177	6.51572	6.60114
ENSG00000215021	PHB2	5.8098	6.44745	6.43398	5.65504	5.57328	5.31261	5.26246
ENSG00000088832	FKBP1A	6.58945	6.33367	6.08065	7.13589	7.17211	4.8144	5.88008
ENSG00000197756	RPL37A	7.37104	6.58163	6.39729	4.86867	5.03461	6.67437	6.37502
ENSG00000109475	RPL34	7.48423	6.18048	6.13388	4.4328	4.73667	7.30162	7.21164
ENSG00000136997	MYC	5.03264	6.86868	6.77891	4.76314	4.5519	2.59133	2.79716
ENSG00000174903	RAB1B	6.26055	6.47707	6.53072	6.5611	6.61068	6.34425	6.5271
ENSG00000158869	FCER1G	7.9461	7.21164	7.79392	8.74265	8.69212	7.81937	8.14821
ENSG00000021355	SERPINB1	6.03191	6.47269	6.3559	5.19867	5.07693	5.89002	5.98518
ENSG00000177156	TALDO1	6.60114	6.51405	6.51405	6.4002	6.36455	5.43684	5.76959
ENSG00000089220	PEBP1	6.03743	6.94261	6.68525	6.02892	6.21002	3.57322	3.61566
ENSG00000156482	RPL30	5.2894	6.69428	6.70914	5.13832	5.32066	6.9077	6.58163
ENSG00000125835	SNRPB	6.21002	6.52455	6.32103	5.37305	5.24321	6.03433	5.89236
ENSG00000101160	CTSZ	7.09765	7.36232	7.37571	9.83502	9.96605	6.27305	6.69428
ENSG00000089009	RPL6	6.41006	6.34425	6.33367	4.77572	4.94329	6.22727	6.12196
ENSG00000115053	NCL	4.83915	6.61557	6.52455	5.16183	5.08284	4.46084	3.99596
ENSG00000131236	CAP1	4.98331	6.9234	7.07229	7.54314	7.49135	5.05207	5.08698
ENSG00000143543	JTB	7.15852	5.99777	6.07538	6.29348	5.95322	6.50647	6.38368
ENSG00000228474	OST4	6.73101	6.28125	6.41006	6.08065	6.15327	6.58525	6.39729
ENSG00000184897	H1FX	7.27931	6.79096	6.63017	4.88485	4.82486	6.02339	5.60716
ENSG00000178035	IMPDH2	5.66485	6.77101	6.62126	4.74254	4.92359	3.65314	3.70534
ENSG00000115307	AUP1	7.34118	6.12631	6.03433	5.97394	5.88681	6.02892	6.12631
ENSG00000174021	GNG5	6.43637	6.43936	6.54341	6.48929	6.38368	6.79846	6.77101
ENSG00000084754	HADHA	4.83198	6.55189	6.66072	6.4554	6.51405	5.67798	5.45744
ENSG00000189343	RPS2P46	5.07061	7.14554	6.99159	4.62617	5.43942	5.1604	5.57989
ENSG00000100300	TSPO	5.74382	6.46097	6.67093	7.70147	7.57133	7.07229	7.3118
ENSG00000100201	DDX17	5.45587	6.6805	6.8523	5.43684	5.39935	4.05072	4.06784
ENSG00000182087	TMEM259	7.37571	5.87008	5.69762	5.91878	5.80366	6.59552	6.54341
ENSG00000187840	EIF4EBP1	7.14554	6.09959	6.1055	5.60567	5.68324	5.35236	5.74087
ENSG00000147140	NONO	5.52056	6.36455	6.31042	5.24501	5.25934	5.22479	5.25616
ENSG00000198242	RPL23A	6.4674	6.42285	6.50241	4.7858	4.93226	6.3559	6.23654
ENSG00000117450	PRDX1	6.49324	6.13388	6.337	7.43317	7.45757	3.51423	4.02536
ENSG00000130402	ACTN4	5.60373	6.2667	6.31916	5.71373	5.35118	6.31916	6.53538
ENSG00000137161	CNPY3	6.00155	6.32968	6.43637	6.59552	6.6062	7.2381	7.35644
ENSG00000169976	SF3B5	6.29348	6.23375	6.04336	5.795	5.66485	6.82129	6.75426
ENSG00000171223	JUNB	6.21755	7.50217	7.47761	7.57133	7.5862	7.08554	7.23213
ENSG00000186480	INSIG1	4.95565	7.63163	7.7745	5.06475	4.9614	4.44501	4.35585
ENSG00000125691	RPL23	6.83598	6.20082	6.17903	5.07923	5.24711	6.49966	6.47707
ENSG00000064666	CNN2	6.51572	6.56968	6.58945	5.49666	5.59129	6.66072	6.79846
ENSG00000148248	SURF4	4.74934	6.63484	6.60114	6.26055	6.0785	5.77458	5.55082
ENSG00000166441	RPL27A	7.29431	6.18987	6.25635	5.01181	5.0941	6.68525	6.3777
ENSG00000116133	DHCR24	4.71641	7.15852	7.26343	6.35977	6.23052	2.13742	1.65853
ENSG00000077984	CST7	7.57133	7.08051	7.65131	0.918273	0.115198	3.66816	4.53444
ENSG00000060558	GNA15	5.52185	6.39729	6.40552	4.70813	4.62424	6.56603	6.5388
ENSG00000117289		6.33367	6.51927	6.73101	5.36466	5.41964	6.69035	6.39392
ENSG00000108654	DDX5	5.10136	6.64247	6.64539	6.15327	6.21581	6.14253	5.86676
ENSG00000011600	TYROBP	8.03574	7.68937	7.80403	8.76116	8.61637	9.20838	9.14559
ENSG00000130066	SAT1	7.26989	6.95218	6.95875	5.44484	5.5159	9.17116	8.84671
ENSG00000143621	ILF2	4.32831	6.55573	6.5611	5.62802	5.4858	5.31924	5.1051
ENSG00000104852	SNRNP70	7.51734	5.93367	5.73489	4.92118	4.82566	5.59129	5.92673
ENSG00000169567	HINT1	7.07229	6.04853	6.01771	4.61983	4.76398	5.73081	5.6599
ENSG00000110321	EIF4G2	4.59318	6.40286	6.51572	6.71493	6.72594	5.203	5.30742
ENSG00000138071	ACTR2	4.00321	6.99851	7.16479	6.66458	6.59202	4.68977	4.60843
ENSG00000084623	EIF3I	5.6181	6.21581	6.02118	5.7274	5.57842	6.15817	5.96879
ENSG00000172270	BSG	4.48148	6.43637	6.40286	6.88034	6.8164	4.92656	5.203
ENSG00000172354	GNB2	5.81949	6.15817	6.04853	6.5271	6.40552	7.19397	6.97061
ENSG00000143119	CD53	5.3926	7.2185	7.15852	8.05135	8.02325	5.18619	5.75662
ENSG00000163902	RPN1	5.16771	6.44408	6.36455	6.4136	6.224	4.75246	4.45798
ENSG00000160255	ITGB2	6.02118	7.37104	7.34769	9.3768	9.25587	5.90497	6.16731
ENSG00000114353	GNAI2	6.2385	6.66458	6.79096	6.38865	6.50959	6.4554	6.49966
ENSG00000126432	PRDX5	6.02339	6.67437	6.42571	5.8121	5.85209	5.53242	5.97995
ENSG00000188486	H2AFX	7.03853	6.71493	6.56968	4.24122	4.00321	4.42666	3.12211
ENSG00000105373	GLTSCR2	6.12631	6.22727	5.96879	4.37932	4.74176	6.47707	6.35324
ENSG00000168906	MAT2A	4.53528	6.78633	6.66458	6.03743	6.29348	3.05145	2.16494
ENSG00000105223	PLD3	7.42194	7.5862	7.44385	8.09186	8.43371	5.53688	5.38745
ENSG00000126267	COX6B1	6.79846	6.13146	5.97995	6.17903	6.19222	6.4136	6.35977
ENSG00000142634	EFHD2	5.88681	6.50241	6.4554	7.01767	7.2381	7.38784	7.37571
ENSG00000196262	PPIA	5.74087	6.50959	6.38865	5.50975	5.76206	4.52275	4.69733
ENSG00000215030	RPL13P12	7.40429	4.99668	6.47992	4.89276	4.49929	7.51245	7.37104
ENSG00000099795	NDUFB7	7.03388	6.10215	5.86084	6.2385	6.18987	5.92504	5.90771
ENSG00000107581	EIF3A	4.04071	6.42571	6.38368	5.68777	5.73081	4.20056	4.27826
ENSG00000051523	CYBA	6.43026	6.51572	6.50647	7.26989	7.09151	7.13589	7.63163
ENSG00000213654	GPSM3	6.23654	6.3069	6.44217	5.97995	5.99355	7.4104	7.5862
ENSG00000213741	RPS29	5.73081	6.5388	6.35324	5.01496	5.17593	6.57711	6.59552
ENSG00000227615	RP11-864N7.2	7.34769	5.85209	5.9281	4.76213	4.89643	7.08051	6.93525
ENSG00000160014	CALM3	4.84493	6.16731	6.12861	5.78073	6.17028	4.82566	5.00204
ENSG00000182054	IDH2	5.35961	6.56603	6.45863	5.18416	5.14547	3.67838	4.2919
ENSG00000172053	QARS	5.7157	6.16395	6.14799	5.30742	5.24918	5.16417	5.19867
ENSG00000123143	PKN1	5.98688	5.83584	5.61661	5.20671	5.10619	7.1199	6.56603
ENSG00000063046	EIF4B	4.26165	6.07025	6.26335	4.85082	5.10239	4.52606	4.77409
ENSG00000110719	TCIRG1	6.98329	6.17028	6.37067	7.45757	7.34118	7.44385	7.28806
ENSG00000105401	CDC37	6.9077	5.71373	5.64493	6.41006	6.18048	6.4002	6.32329
ENSG00000204469	PRRC2A	4.78806	6.2426	6.18987	5.45587	5.42217	4.97925	4.84493
ENSG00000130741	EIF2S3	6.2045	6.26979	6.29614	4.68047	4.74618	5.163	5.61501
ENSG00000130175	PRKCSH	5.8566	6.27514	6.21929	5.27484	5.20671	5.34306	5.19612
ENSG00000105438	KDELR1	6.59552	6.23654	6.23375	5.94972	5.94776	5.56332	5.57652
ENSG00000088247	KHSRP	4.77641	6.17903	6.2426	5.87284	5.81586	4.33404	4.23696
ENSG00000177410	ZFAS1	6.76015	5.8425	5.70201	4.47808	4.62234	6.8164	6.71493
ENSG00000102265	TIMP1	6.88545	5.82203	5.74863	5.19505	6.21308	9.01246	8.76116
ENSG00000123405	NFE2	6.64247	6.09331	6.48929	4.64194	4.40161	3.38323	4.26882
ENSG00000132646	PCNA	5.38045	6.93525	6.91469	4.60019	4.59618	2.08726	2.14928
ENSG00000244038	DDOST	3.69861	6.75077	6.78633	6.58525	6.5611	3.85532	3.97787
ENSG00000108953	YWHAE	5.42217	6.35977	6.26979	5.45282	5.36235	4.8569	4.74138
ENSG00000058262	SEC61A1	5.09784	6.31916	6.32591	6.44408	6.34113	4.79676	4.72319
ENSG00000111642	CHD4	4.82386	6.21002	6.28975	5.13495	5.12108	4.95158	4.99668
ENSG00000126247	CAPNS1	5.52441	6.25041	6.21581	6.08515	6.27514	6.19222	6.2426
ENSG00000231925	TAPBP	5.76512	6.01004	6.02601	6.64539	6.57409	5.83193	5.93367
ENSG00000186468	RPS23	6.63017	6.35324	6.09331	4.04463	4.18774	5.82203	5.74863
ENSG00000057608	GDI2	5.11059	6.28746	6.47707	5.83958	5.9773	5.13962	5.47393
ENSG00000145592	RPL37	7.28806	5.86084	5.75203	4.28944	4.48214	6.45069	6.49324
ENSG00000172531	PPP1CA	5.70692	6.53538	6.45069	6.18987	6.12631	5.04074	5.53423
ENSG00000136156	ITM2B	5.40905	7.01109	7.14554	6.57409	7.03853	5.77908	5.91046
ENSG00000140564	FURIN	5.49666	5.96657	5.99355	6.93525	6.94908	6.55573	6.63912
ENSG00000175567	UCP2	6.83018	6.50647	6.50959	6.9077	6.35324	5.02895	5.27054
ENSG00000074370	ATP2A3	4.66416	4.82875	4.48328	4.8604	5.14655	5.44094	5.48074
ENSG00000164032	H2AFZ	5.64493	6.61068	6.59202	4.98631	4.8312	4.34209	4.3879
ENSG00000119535	CSF3R	6.2537	5.49192	5.47515	5.71995	5.23989	6.72594	6.77891
ENSG00000105472	CLEC11A	7.01109	7.51245	6.32329	4.37196	3.89982	2.83344	3.32091
ENSG00000011304	PTBP1	4.73453	6.18364	6.22727	5.34443	5.27484	4.67205	4.58788
ENSG00000135390	ATP5G2	6.69428	6.08907	6.02339	5.27054	5.27054	6.17578	6.10425
ENSG00000117592	PRDX6	5.50044	5.5159	5.55398	5.74382	5.7157	5.48247	5.33953
ENSG00000118680	MYL12B	5.87284	5.84635	6.06794	6.16141	6.2426	6.14799	6.12861
ENSG00000072778	ACADVL	7.04933	5.50044	5.45282	5.97102	5.87725	5.98236	5.64899
ENSG00000102879	CORO1A	5.69164	7.12772	7.18885	5.02682	4.66578	5.90058	6.17028
ENSG00000164104	HMGB2	6.65532	6.62126	6.67437	1.86824	2.02682	4.92292	4.49325
ENSG00000174004	NRROS	4.86469	5.98916	5.94776	6.6265	6.74353	4.32049	4.33404
ENSG00000107223	EDF1	6.53538	5.9507	5.84635	5.53242	5.46916	6.10215	5.97394
ENSG00000166913	YWHAB	5.28766	6.4554	6.58525	6.09645	6.2537	4.41954	4.74677
ENSG00000178719	GRINA	5.90325	5.89691	6.70031	7.34118	7.38016	7.55322	7.38016
ENSG00000071082	RPL31	6.68525	6.00155	5.99777	4.19999	4.55326	6.23654	6.02601
ENSG00000104894	CD37	6.8164	5.20004	5.34443	5.76512	6.07538	6.76015	7.10452
ENSG00000254999	BRK1	6.52455	6.09645	6.15327	5.40905	5.69579	6.18676	6.2537
ENSG00000100368	CSF2RB	3.99393	4.85775	4.91127	5.27865	5.50205	3.32627	4.0955
ENSG00000167004	PDIA3	3.87423	6.48929	6.55573	6.23654	6.15092	5.3689	4.66726
ENSG00000156261	CCT8	5.64245	6.14253	6.15525	5.2759	5.14456	4.29698	4.14709
ENSG00000105202	FBL	5.65373	6.08065	5.78514	4.00172	3.99285	5.4077	5.4175
ENSG00000172809	RPL38	7.25049	5.86676	5.69164	4.50778	4.73064	6.94261	6.61557
ENSG00000159377	PSMB4	6.12196	5.96403	5.8121	5.17793	5.21795	6.06794	6.06794
ENSG00000136810	TXN	5.99355	5.69762	5.60159	6.47269	6.77101	4.87369	4.84395
ENSG00000169045	HNRNPH1	5.48074	6.11884	6.13706	4.82486	4.82078	5.17355	5.02814
ENSG00000164733	CTSB	6.75077	7.3118	7.66014	9.47038	9.47038	5.61661	5.57842
ENSG00000227195	MIR663AHG	8.14821	6.43398	4.62951	3.91867	1.67003	6.11415	7.40429
ENSG00000204463	BAG6	5.66288	5.81785	5.80366	5.86084	5.74087	5.28307	5.36466
ENSG00000113013	HSPA9	4.91305	5.76799	5.56673	6.01238	5.95925	4.89184	4.75521
ENSG00000168488	ATXN2L	5.36101	5.75049	5.83193	5.13962	5.22063	5.10239	4.94191
ENSG00000129562	DAD1	5.93535	5.9773	5.89236	6.31305	6.21929	3.72556	4.17775
ENSG00000071553	ATP6AP1	5.97102	6.06503	6.25041	7.27931	7.30162	5.48697	5.30593
ENSG00000133246	PRAM1	7.06247	5.90325	5.94361	6.75426	6.50647	5.28657	5.48861
ENSG00000131473	ACLY	3.67376	6.57409	6.57711	5.17355	5.06388	3.6751	3.25618
ENSG00000105323	HNRNPUL1	5.13678	5.95925	6.00463	4.99016	4.94191	5.35637	5.26928
ENSG00000104805	NUCB1	5.77908	6.32103	6.3069	6.64247	6.25041	4.66875	4.68808
ENSG00000233927	RPS28	6.70914	5.55082	6.34425	4.63099	4.85354	6.39392	6.48389
ENSG00000166508	MCM7	5.81785	6.40552	6.23052	2.88167	2.24307	3.67563	4.19427
ENSG00000134824	FADS2	4.01836	6.9772	7.09151	4.67052	4.41414	1.7811	1.56963
ENSG00000152234	ATP5A1	4.59231	6.27856	6.09959	6.02339	6.1055	4.28288	4.26766
ENSG00000114867	EIF4G1	4.21282	6.12196	6.09645	6.32103	6.23375	4.49514	4.21334
ENSG00000204387	C6orf48	6.72023	5.74501	5.82203	3.99334	4.32115	5.93535	5.77908
ENSG00000074071	MRPS34	6.64933	5.98236	5.75049	5.59295	5.26374	4.30726	4.28826
ENSG00000116560	SFPQ	5.08522	6.14799	5.97102	4.71783	4.58823	5.44841	5.40122
ENSG00000138293		3.97836	6.67702	6.97061	5.81949	5.98518	4.88135	5.17049
ENSG00000198728	LDB1	4.61983	5.47393	5.50377	4.5377	4.59742	4.55515	4.67881
ENSG00000197451	HNRNPAB	5.36635	6.30277	6.08515	5.32066	5.0968	3.73042	3.67873
ENSG00000115956	PLEK	3.93279	5.55884	5.68498	6.59202	6.64539	6.61068	6.40552
ENSG00000114738	MAPKAPK3	4.92118	6.15327	6.11415	6.04336	6.03743	5.29861	5.51429
ENSG00000164442	CITED2	5.12914	5.81406	5.88681	6.63484	7.0255	4.21545	4.15784
ENSG00000133872	SARAF	4.71188	6.4002	6.4136	6.42571	6.4554	5.59478	5.63787
ENSG00000109062	SLC9A3R1	5.57842	6.47992	6.35977	4.85956	4.82386	5.47873	6.25817
ENSG00000077549	CAPZB	5.56673	5.9281	5.95593	5.78699	6.00463	5.38389	5.70886
ENSG00000130985	UBA1	5.7274	6.11181	5.7973	5.5171	5.49192	4.69949	4.80934
ENSG00000170638	TRABD	6.57409	5.6762	5.50975	5.22479	5.20496	7.49135	7.46795
ENSG00000100353	EIF3D	5.38196	5.87456	5.78699	5.06572	5.15343	5.58963	5.44664
ENSG00000233762	AC007969.5	6.82129	5.53688	5.72513	4.5272	4.68186	6.98329	7.02167
ENSG00000210154	MT-TD	7.61339	4.78894	4.92468	4.294	4.17272	7.88066	7.72512
ENSG00000165678	GHITM	4.53903	6.04659	6.28746	6.50647	6.56603	4.81359	4.58593
ENSG00000101182	PSMA7	5.45744	6.02118	5.80686	6.11181	6.05582	5.33631	5.15466
ENSG00000089820	ARHGAP4	7.06606	5.66485	5.57989	4.94329	4.9203	6.25635	6.43936
ENSG00000204257	HLA-DMA	7.2185	6.58525	6.3777	7.15852	7.37104	5.99178	6.14473
ENSG00000136450	SRSF1	5.53824	6.04336	6.05874	4.94191	4.79771	3.65521	3.60374
ENSG00000108405	P2RX1	6.39392	5.75436	5.87008	4.33131	4.87692	5.0931	5.6762
ENSG00000177733	HNRNPA0	5.04197	5.94361	5.75436	4.88706	4.77641	5.54941	5.47728
ENSG00000135506	OS9	6.37067	6.08292	6.10818	6.2667	6.08292	5.06388	5.4952
ENSG00000079246	XRCC5	4.51481	5.98518	6.08292	5.39381	5.36101	4.88797	4.71641
ENSG00000155463	OXA1L	5.43548	5.93065	5.89691	5.76959	5.82811	5.46186	5.26052
ENSG00000165280	VCP	4.48272	6.17578	6.07025	5.92673	5.87284	4.73589	4.80217
ENSG00000084234	APLP2	4.94717	6.26055	6.41917	7.68937	7.46795	5.52812	5.56467
ENSG00000102317	RBM3	5.28211	6.03433	5.74683	4.6461	4.82764	6.04853	5.85836
ENSG00000103257	SLC7A5	4.70407	5.57328	5.82811	4.0072	3.65346	5.15466	5.04975
ENSG00000122026	RPL21	6.67093	5.77458	5.61285	4.36652	4.48071	6.76413	6.48211
ENSG00000198911	SREBF2	5.04477	6.4674	6.53538	4.95944	5.00535	2.9947	3.46263
ENSG00000143162	CREG1	5.1791	6.24526	6.42285	7.34769	7.1824	4.93856	4.95702
ENSG00000069424	KCNAB2	5.66846	6.337	6.31305	6.0616	6.01004	5.03461	4.72184
ENSG00000143612	C1orf43	4.90313	5.8566	6.07248	6.3069	6.34425	5.00913	5.28553
ENSG00000125970	RALY	5.64633	5.94972	5.83958	5.20747	5.19164	5.73683	5.58963
ENSG00000196419	XRCC6	4.1215	6.19802	6.16141	5.33157	5.43812	4.84796	4.72461
ENSG00000108294		5.88008	6.03191	5.84819	5.89878	5.91282	5.87284	5.99777
ENSG00000112335	SNX3	4.81359	6.37067	6.41581	6.39392	6.47269	4.97825	4.88926
ENSG00000223865	HLA-DPB1	6.51927	6.8523	6.19222	7.26343	8.00524	6.02601	6.07538
ENSG00000124702	KLHDC3	6.13962	5.79185	5.67798	5.38045	5.46789	4.37863	4.48531
ENSG00000169442	CD52	6.3069	3.88307	4.39516	8.95696	8.84671	5.8566	6.51572
ENSG00000128340	RAC2	3.54977	6.05362	6.17578	6.53072	6.55573	4.30654	4.25312
ENSG00000204472	AIF1	7.6397	6.10425	6.18048	5.17593	5.75203	5.95593	6.76015
ENSG00000230076	AC016708.2	5.84443	5.61501	5.90325	4.85012	5.13541	7.09765	6.224
ENSG00000184216	IRAK1	4.18206	5.68165	5.63417	6.33367	5.97394	6.27514	5.67215
ENSG00000136295	TTYH3	4.78671	6.32591	6.43026	7.55322	7.48423	4.89276	4.90244
ENSG00000153187	HNRNPU	4.07436	6.2385	6.29883	5.16417	5.22987	4.31247	4.38588
ENSG00000160888	IER2	6.35324	6.25817	6.19542	5.29861	5.42106	6.50241	6.34425
ENSG00000131504	DIAPH1	3.69893	5.73489	5.739	5.70563	5.7274	4.80786	4.85354
ENSG00000161203	AP2M1	4.99842	5.9165	6.02892	6.81351	6.73101	5.16771	5.43338
ENSG00000168264	IRF2BP2	5.61661	6.12387	6.30277	5.38196	5.48861	5.60567	5.29352
ENSG00000178741	COX5A	4.44577	6.12861	6.15092	6.17295	6.05874	5.72919	5.43684
ENSG00000100650	SRSF5	5.96657	5.62802	5.52591	4.26008	4.45544	5.70563	5.76512
ENSG00000042493	CAPG	5.14154	5.59861	5.82627	7.84968	7.53505	4.357	4.96916
ENSG00000169692	AGPAT2	5.79329	6.41917	6.44745	5.70357	5.53083	5.76959	5.5878
ENSG00000063244	U2AF2	5.6599	5.96879	5.8637	5.13586	5.13832	4.40021	4.37932
ENSG00000196743	GM2A	5.47728	5.8098	6.37981	9.75826	9.42353	4.40369	4.99461
ENSG00000089280	FUS	5.75436	5.69421	5.73081	4.6574	4.73255	4.94833	4.71094
ENSG00000144381	HSPD1	4.02911	6.13962	5.98688	5.06187	4.91233	2.7424	2.68365
ENSG00000072274	TFRC	2.46575	4.63255	4.63099	7.35644	7.6397	3.13242	2.73967
ENSG00000130309	COLGALT1	5.87008	6.00463	6.19802	6.99851	6.96607	4.07467	4.34209
ENSG00000130303	BST2	6.66072	6.21929	6.03743	5.95593	5.67215	5.57989	5.68324
ENSG00000106211	HSPB1	7.1824	5.29156	5.3926	6.35324	6.29883	3.51263	3.39942
ENSG00000124193	SRSF6	5.70074	5.65066	5.65373	4.73522	4.78671	5.19867	4.79676
ENSG00000111679	PTPN6	6.39102	5.71127	5.75662	6.09331	5.96657	5.88464	6.17903
ENSG00000087460	GNAS	5.02183	5.94776	5.99611	5.07535	5.19867	4.97506	5.16417
ENSG00000134333	LDHA	4.12561	6.27305	6.18364	5.22722	4.82875	5.0995	4.91127
ENSG00000259001	RPPH1	6.91469	5.98688	4.87692	4.03162	1.26476	7.25049	9.01246
ENSG00000179262	RAD23A	6.77422	5.60877	5.54941	5.37561	5.31094	5.32564	5.77458
ENSG00000210117	MT-TW	7.35644	4.68047	3.65374	3.73094	4.35093	7.54314	8.12112
ENSG00000160752	FDPS	6.39729	6.57711	6.59552	4.03624	3.91534	3.01601	3.35154
ENSG00000101439	CST3	6.55573	7.17211	7.03853	6.98329	8.03574	7.26989	7.34769
ENSG00000178982	EIF3K	5.74501	5.64493	5.51429	5.58195	5.52185	6.37067	6.45863
ENSG00000167552	TUBA1A	4.79771	6.93005	6.16395	6.76015	6.79523	4.58154	4.95612
ENSG00000137841	PLCB2	6.50241	5.44841	5.45449	6.77422	6.59552	4.84493	5.13962
ENSG00000143384	MCL1	4.13333	6.45069	6.2045	5.92119	5.64027	6.5388	7.2185
ENSG00000078369	GNB1	4.46719	6.05874	6.05362	5.77908	5.75436	4.90871	5.11266
ENSG00000132182	NUP210	4.39516	6.38865	6.28125	5.6599	5.16648	2.48186	2.59321
ENSG00000143549	TPM3	4.58593	6.11616	6.12196	5.79185	5.69421	5.18026	5.41449
ENSG00000077312	SNRPA	6.18987	5.60373	5.49666	4.23696	4.18313	4.97306	5.14547
ENSG00000187109	NAP1L1	5.09203	5.91878	6.04051	4.18774	4.46989	4.71443	4.79355
ENSG00000119335	SET	3.93845	5.93703	5.93367	4.91731	4.84796	4.14013	4.19757
ENSG00000170027	YWHAG	3.87925	6.224	6.11884	6.00155	6.06794	3.23797	2.95447
ENSG00000110876	SELPLG	5.2308	6.05055	5.91878	5.0486	5.40476	3.92935	4.08492
ENSG00000129351	ILF3	4.93607	5.54941	5.45171	4.54459	4.4352	4.62369	4.63164
ENSG00000174231	PRPF8	3.39278	6.06794	6.0785	5.55566	5.6181	4.32471	4.35221
ENSG00000102144	PGK1	3.92108	6.41581	6.39392	6.13146	5.92504	5.08019	5.21144
ENSG00000167895	TMC8	5.78699	4.97766	5.01764	5.37838	5.31518	3.75562	4.20424
ENSG00000015285	WAS	7.22597	6.48211	6.51927	4.83785	4.96425	6.24526	6.39102
ENSG00000010256	UQCRC1	5.55566	5.76512	5.40122	6.549	6.2385	5.04477	5.35961
ENSG00000137409	MTCH1	6.18364	5.89878	5.82401	5.88226	5.84819	7.83634	7.68937
ENSG00000004399	PLXND1	5.43202	5.92119	5.89002	6.25817	6.32329	4.16049	4.045
ENSG00000130755	GMFG	6.81351	5.739	5.53242	4.81969	5.00204	5.71373	5.82992
ENSG00000169223	LMAN2	5.30868	6.10818	6.01593	6.15525	5.94972	4.59618	4.61983
ENSG00000099783	HNRNPM	5.0968	5.63417	5.53688	4.73667	4.70907	5.58466	5.163
ENSG00000108179	PPIF	5.03158	5.83344	5.63245	4.99668	4.61651	6.77101	6.52455
ENSG00000103249	CLCN7	6.11415	5.38045	5.62638	5.73683	5.68043	5.14547	5.06187
ENSG00000119655	NPC2	5.54634	5.54634	5.90497	7.67751	7.73285	5.87456	5.88464
ENSG00000099331	MYO9B	5.28657	5.41183	5.54195	6.60114	6.50241	6.61557	6.549
ENSG00000115524	SF3B1	5.47873	5.74382	5.63113	4.96743	4.99933	4.94917	4.90168
ENSG00000181222	POLR2A	4.34962	5.64752	5.76206	5.28444	5.36635	5.17453	5.07313
ENSG00000165527	ARF6	5.20671	6.04051	5.92119	5.4077	5.39553	5.50563	5.53083
ENSG00000164111	ANXA5	6.31042	6.45863	6.64933	7.59884	7.55322	5.65839	5.53242
ENSG00000089248	ERP29	6.35977	5.6738	5.6738	5.45449	5.25616	5.73489	5.88681
ENSG00000113732	ATP6V0E1	6.22727	5.68498	6.03191	6.57711	6.80927	5.23872	5.01764
ENSG00000128016	ZFP36	6.63912	7.84968	7.73285	5.18501	5.20846	7.37104	7.73285
ENSG00000131171	SH3BGRL	4.88135	5.99178	6.12631	6.27514	6.58525	4.34764	4.83522
ENSG00000115484	CCT4	4.80217	5.70692	5.56467	4.91535	4.96266	4.67491	4.31104
ENSG00000103335	PIEZO1	4.63164	5.59478	5.69901	6.007	6.17903	2.64145	2.81984
ENSG00000160213	CSTB	6.21308	5.47728	5.8425	9.10874	9.17116	3.76699	4.14221
ENSG00000110107	PRPF19	4.75165	5.95593	5.75935	4.69842	4.87636	3.635	3.35273
ENSG00000136149	RPL13AP25	7.08554	5.35961	5.35515	4.36155	4.55515	7.10452	6.73659
ENSG00000069275	NUCKS1	5.27484	5.72919	5.71373	4.41954	4.48613	3.36553	3.49545
ENSG00000087087	SRRT	5.97995	5.21265	5.16907	4.46512	4.49283	5.74087	5.46092
ENSG00000132589	FLOT2	4.49325	5.7973	5.6762	5.37955	5.19378	4.58823	4.70988
ENSG00000198830	HMGN2	4.8332	6.28975	6.14253	4.45075	4.46719	3.56144	3.83209
ENSG00000109736	MFSD10	6.4002	5.11488	5.13832	4.89014	4.65266	5.38893	4.89014
ENSG00000183255	PTTG1IP	4.88319	6.03743	6.17295	5.72278	5.91878	4.98901	4.88706
ENSG00000158195	WASF2	4.23735	5.80686	5.96148	5.88008	5.90325	4.84253	5.04197
ENSG00000123338	NCKAP1L	4.73255	6.07538	6.26055	6.47992	6.48389	4.65864	4.94032
ENSG00000106682	EIF4H	3.23443	6.01593	5.9165	5.30117	5.22388	5.21935	5.02262
ENSG00000163466	ARPC2	5.04074	5.71763	5.65504	6.22199	6.20719	5.84819	5.96148
ENSG00000136830	FAM129B	5.20137	5.59643	5.59643	6.63017	6.83598	5.64633	5.53688
ENSG00000104408	EIF3E	5.38893	5.63594	5.71763	4.30234	4.49726	4.70988	4.86683
ENSG00000064601	CTSA	5.79913	5.78294	6.08907	7.3118	7.36232	5.24711	5.21053
ENSG00000130429	ARPC1B	5.05879	6.18676	6.18676	6.93005	6.89183	4.85012	5.01181
ENSG00000173660	UQCRH	5.73489	5.30391	5.25794	5.31691	5.18308	5.40476	5.52441
ENSG00000198502	HLA-DRB5	5.03377	7.02167	6.96607	7.91546	8.54367	5.82811	6.64933
ENSG00000213315	CTD-3035D6.1	5.92673	5.33157	5.27865	4.48214	4.21063	6.69428	6.26979
ENSG00000130811	EIF3G	6.5388	5.39553	5.35758	4.56894	4.74346	6.52455	6.41006
ENSG00000179632	MAF1	5.83958	5.46186	5.37305	5.15932	5.25436	6.17903	5.98236
ENSG00000196531	NACA	5.44841	5.64027	5.66288	4.55017	4.60395	6.11181	5.87008
ENSG00000160410	SHKBP1	6.15327	5.78073	5.81949	5.08822	5.05278	6.65532	7.03853
ENSG00000077097	TOP2B	4.11838	5.97995	6.04659	4.10379	4.12397	4.07671	3.77448
ENSG00000179115	FARSA	4.87172	5.61115	5.24918	5.41583	5.47728	2.71298	3.29691
ENSG00000185896	LAMP1	4.82486	5.69579	5.79913	7.72512	7.86513	4.54188	4.77122
ENSG00000139641	ESYT1	3.49949	5.22063	5.11953	5.8637	5.96148	3.31652	3.60195
ENSG00000168918	INPP5D	4.84253	5.43684	5.49044	5.03975	5.10898	4.30179	4.48919
ENSG00000002834	LASP1	4.35641	5.93535	5.85836	6.82129	6.65136	5.40315	5.41293
ENSG00000213676	ATF6B	5.06082	5.85006	5.87725	5.59931	5.49044	4.69052	4.52918
ENSG00000131238	PPT1	3.89223	6.2537	6.12387	7.7745	8.23201	4.12263	4.92468
ENSG00000117410	ATP6V0B	6.32968	5.54482	5.46092	6.56968	6.31305	7.26343	7.09765
ENSG00000100941	PNN	5.30391	5.24321	5.20004	4.00285	4.04962	4.68186	4.74346
ENSG00000124155	PIGT	3.59599	5.73257	5.54634	6.337	6.007	4.88319	4.60975
ENSG00000116489	CAPZA1	4.93359	5.64245	5.85459	5.62233	5.75935	4.79208	5.05803
ENSG00000105281	SLC1A5	4.88405	5.69164	5.83806	5.31794	5.1791	2.42826	1.89701
ENSG00000100991	TRPC4AP	5.27865	5.47183	5.36101	5.02262	5.12547	5.60026	5.63594
ENSG00000183688	FAM101B	3.78028	5.06973	5.26928	3.06059	3.14155	6.34113	5.83584
ENSG00000071894	CPSF1	5.20846	5.52812	5.13678	4.93226	4.97151	3.11163	3.94844
ENSG00000163399	ATP1A1	3.66293	5.65373	5.71995	6.61068	6.35977	5.15219	5.12547
ENSG00000105355	PLIN3	5.19612	5.99611	5.94166	5.4843	5.44303	5.75203	5.83958
ENSG00000185043	CIB1	6.34425	4.86791	4.77248	5.80366	6.05742	6.91469	7.49135
ENSG00000070831	CDC42	4.77572	5.63787	5.64027	5.51171	5.69164	5.99611	5.89878
ENSG00000089693	MLF2	6.05362	5.12193	4.98209	5.37688	5.18026	6.70031	6.44408
ENSG00000125505	MBOAT7	4.82875	5.67798	5.78294	5.0243	4.98112	5.63787	5.41183
ENSG00000133275	CSNK1G2	5.70201	5.33631	5.26246	4.93607	4.87369	5.92285	5.95925
ENSG00000182511	FES	6.28125	6.17295	6.14473	4.7992	5.05685	4.19999	4.84586
ENSG00000141480	ARRB2	6.4136	5.57652	5.81586	6.12196	6.24526	7.18885	7.16479
ENSG00000146094	DOK3	5.25195	5.56673	5.7274	6.08292	5.72919	5.17793	5.05352
ENSG00000185825	BCAP31	5.27054	5.46789	5.39553	7.03853	7.01767	5.20004	4.86791
ENSG00000125753	VASP	5.00316	5.21053	5.24501	6.51572	6.43637	6.2045	6.04853
ENSG00000108819	PPP1R9B	5.96403	5.82627	5.79185	5.4598	5.5878	5.54323	5.63417
ENSG00000149480	MTA2	5.42987	5.49873	5.48697	4.47752	4.44924	4.73453	4.63651
ENSG00000155368	DBI	6.18676	5.92285	6.224	6.49966	6.76413	3.54123	3.97691
ENSG00000169230	PRELID1	5.67798	5.97394	5.79329	5.05685	4.81239	5.65504	6.007
ENSG00000092841	MYL6	6.23052	5.72513	5.62802	6.31916	6.33367	6.10818	6.20082
ENSG00000121774	KHDRBS1	4.29757	5.74683	5.74501	4.57738	4.67662	4.6206	4.55099
ENSG00000135446	CDK4	5.77666	5.48074	5.3908	4.47308	4.46512	2.68418	2.82138
ENSG00000203875	SNHG5	7.09151	5.99355	5.16183	3.24011	3.42873	5.7893	5.76799
ENSG00000123136	DDX39A	6.32103	5.18026	4.96425	3.89044	3.85581	5.98518	5.69421
ENSG00000087074	PPP1R15A	6.13706	5.46377	5.12193	4.72262	4.8742	8.48256	8.03574
ENSG00000134308	YWHAQ	2.67987	5.85836	5.77202	5.20401	5.2308	4.93085	4.5272
ENSG00000160796	NBEAL2	5.11609	4.83408	5.16771	5.203	4.87956	6.07248	6.03743
ENSG00000146701	MDH2	4.2536	5.81949	5.72278	5.85459	5.7973	4.42808	4.47752
ENSG00000108424	KPNB1	4.07671	5.795	5.7157	5.15466	5.02682	3.50537	3.81431
ENSG00000136732	GYPC	3.82041	5.94004	6.24526	3.38526	2.45171	5.24501	4.94111
ENSG00000101421	CHMP4B	5.22479	5.60159	5.61501	6.05055	5.85209	7.42194	7.1199
ENSG00000179271	GADD45GIP1	5.74863	5.95322	5.74382	4.73882	4.62724	5.39553	4.53065
ENSG00000112514	CUTA	5.94776	5.51855	5.32066	4.73134	4.8604	4.87172	5.31261
ENSG00000244398	RP11-466H18.1	6.95875	4.54625	5.11488	3.87637	4.12865	6.8436	6.4674
ENSG00000135624	CCT7	4.07185	5.7893	5.66485	4.97925	4.8492	3.67336	3.68193
ENSG00000180448	HMHA1	5.82811	5.66111	5.60877	5.00535	5.06475	6.32968	6.41581
ENSG00000123349	PFDN5	6.73659	5.33953	5.36635	4.99763	5.07313	7.50217	7.26343
ENSG00000105063	PPP6R1	3.62065	5.7274	5.56177	4.81864	4.80934	4.77409	4.93607
ENSG00000167460	TPM4	4.202	5.92673	5.76512	5.67215	5.78073	4.8172	4.88135
ENSG00000007202	KIAA0100	4.34397	5.94166	5.87284	6.21581	6.51572	3.38079	3.63054
ENSG00000136888	ATP6V1G1	5.0931	5.79329	5.64633	5.74087	5.76959	5.57116	5.43094
ENSG00000147162	OGT	5.83193	5.5355	5.71127	4.40095	4.38397	3.52191	3.305
ENSG00000143368	SF3B4	5.50975	5.36101	5.46916	4.97151	4.99763	5.65703	5.74501
ENSG00000131446	MGAT1	4.96425	5.82992	5.94541	7.93222	7.7745	5.90325	5.60373
ENSG00000163220	S100A9	8.36636	9.96605	10.4493	8.14821	6.99159	8.65647	9.63088
ENSG00000124562	SNRPC	5.48247	5.57116	5.48074	4.92196	4.90313	5.02183	4.87692
ENSG00000197561	ELANE	8.56482	7.86513	7.0255	-2.08072	-0.893692	2.45211	0.315422
ENSG00000137312	FLOT1	6.67702	5.83958	5.5159	4.47559	4.50695	6.62126	6.32591
ENSG00000100075	SLC25A1	5.54323	6.1055	5.81785	4.8172	4.56466	3.86945	4.3464
ENSG00000104774	MAN2B1	5.0065	6.31652	6.16731	6.86229	6.77891	4.42585	4.62369
ENSG00000003056	M6PR	3.90846	5.97102	6.2385	6.94261	6.97061	3.66553	3.60719
ENSG00000110958	PTGES3	3.88212	5.85459	6.10425	5.02183	4.95565	4.5324	4.52009
ENSG00000149923	PPP4C	5.58466	5.58466	5.46653	5.04362	5.01676	6.43936	6.12387
ENSG00000135829	DHX9	3.71993	5.58963	5.60567	4.86613	4.92995	4.60566	4.44577
ENSG00000105887	MTPN	3.85442	5.7157	5.77666	5.59861	5.52441	4.81969	4.69561
ENSG00000131143	COX4I1	5.71373	5.46508	5.31691	5.40476	5.37305	6.73101	6.56968
ENSG00000054118	THRAP3	4.30766	5.64633	5.68777	4.91073	4.83915	4.32115	4.17976
ENSG00000100280	AP1B1	4.70017	5.46092	5.37122	6.6062	6.67437	4.4344	4.76099
ENSG00000116649	SRM	5.13302	5.50205	5.18619	4.98901	4.90675	3.11569	3.9644
ENSG00000177666	PNPLA2	6.89183	5.67028	5.65219	4.78171	4.41111	6.6265	6.55189
ENSG00000002586	CD99	5.31794	5.70357	5.92504	5.39682	5.3346	5.60373	5.73081
ENSG00000178252	WDR6	5.93703	5.06475	4.94329	4.45228	4.2919	4.49075	4.61033
ENSG00000215301	DDX3X	3.76339	6.007	5.69579	5.83193	5.81949	5.35376	5.55566
ENSG00000104903	LYL1	5.78073	5.37305	5.06187	3.43028	3.43125	4.17706	4.30726
ENSG00000092010	PSME1	5.1067	5.70563	5.52056	4.97686	5.04197	4.87692	5.14907
ENSG00000111229	ARPC3	5.62638	5.84443	5.96403	5.64245	5.61285	5.36997	5.85006
ENSG00000104763	ASAH1	5.27739	5.77666	6.28407	7.37104	7.44385	5.70201	5.69579
ENSG00000185236	RAB11B	6.24526	5.12914	5.03461	4.85775	4.96627	5.795	6.08292
ENSG00000171863	RPS7	5.69421	5.44094	5.41293	3.81878	4.24531	5.52951	5.54634
ENSG00000113328	CCNG1	3.9017	5.48861	5.55769	4.04188	4.23863	3.40434	3.62135
ENSG00000112308	C6orf62	4.76005	5.63245	5.51855	6.0785	5.8098	4.55017	4.46786
ENSG00000104529	EEF1D	6.25635	5.07157	5.0243	3.8846	3.89915	6.50959	6.33367
ENSG00000163468	CCT3	4.76464	5.62442	5.70357	4.98703	4.93506	3.75711	3.41849
ENSG00000122705	CLTA	5.19378	5.6664	5.57116	5.57989	5.42987	4.8332	4.92292
ENSG00000183405		6.17903	5.05587	5.09784	4.04304	4.28419	6.48929	5.78073
ENSG00000112081	SRSF3	5.3745	5.41293	5.31261	4.12994	4.11685	5.38745	5.28444
ENSG00000175826	CTDNEP1	5.68945	5.26052	5.11729	5.31261	5.44094	5.88226	5.95704
ENSG00000197157	SND1	4.29922	5.77202	5.57442	5.06388	5.14297	4.00754	4.12048
ENSG00000166925	TSC22D4	5.68498	5.29573	5.34847	5.1316	5.35236	5.89236	5.45449
ENSG00000104897	SF3A2	5.85006	5.28657	5.19164	3.83507	4.05514	5.18734	5.35118
ENSG00000143418	CERS2	3.95862	5.60026	5.55566	5.39935	5.50377	4.31295	4.47616
ENSG00000177731	FLII	4.81093	5.67215	5.58343	5.63001	5.64245	4.75587	5.02183
ENSG00000010327	STAB1	8.13344	7.48423	7.76361	4.31104	5.18998	5.40122	5.50563
ENSG00000124942	AHNAK	4.65067	6.43026	6.65532	6.68525	6.9234	4.04603	4.29922
ENSG00000172232	AZU1	8.18769	5.89236	5.52338	-0.161126	0.998251	3.98921	3.31048
ENSG00000179010	MRFAP1	5.03461	5.42784	5.40647	5.30868	5.31794	5.16578	5.253
ENSG00000169385	RNASE2	8.05135	7.38784	7.97903	-0.430724	1.6407	3.01287	3.3248
ENSG00000140319	SRP14	5.40647	5.54835	5.54323	5.52441	5.3908	5.10428	5.16578
ENSG00000092199	HNRNPC	5.02814	5.55398	5.53976	4.68635	4.68977	4.85775	4.82764
ENSG00000147123	NDUFB11	5.59295	5.55566	5.37688	4.79355	4.66875	6.0616	6.06503
ENSG00000162191	UBXN1	6.49966	5.1067	5.13017	4.89972	4.90244	6.37502	6.26055
ENSG00000101474	APMAP	4.94414	5.91046	6.01238	6.15817	5.76799	4.1305	4.42211
ENSG00000142347	MYO1F	6.54341	5.89002	5.9773	6.14799	6.09331	5.95925	6.11181
ENSG00000172081	MOB3A	5.31691	5.78514	5.92673	5.15343	5.23201	6.43026	6.42285
ENSG00000101444	AHCY	4.01986	5.78699	5.63787	5.13678	5.55566	3.04034	3.49923
ENSG00000121053	EPX	7.10452	4.99016	5.25934	-0.619637	2.3123	1.59442	0.678898
ENSG00000092820	EZR	4.36293	5.20496	5.03676	4.90067	4.58236	5.80366	6.16141
ENSG00000214022	REPIN1	4.78894	5.65703	5.4858	4.73984	4.77572	4.08842	4.01907
ENSG00000104964	AES	5.37688	5.11392	4.92359	5.52338	5.57442	6.18364	6.19802
ENSG00000184584	TMEM173	6.40552	6.02601	6.15817	2.41843	2.27014	4.22877	4.27456
ENSG00000144579	CTDSP1	5.58624	5.0906	5.1505	4.29059	4.47942	5.44484	5.80686
ENSG00000103152	MPG	6.00463	5.54323	5.44303	5.24616	5.18158	4.53805	4.37556
ENSG00000204256	BRD2	4.70285	5.40905	5.48861	4.95837	4.95244	5.31794	5.04477
ENSG00000245910	SNHG6	6.8436	5.23201	5.1791	3.33225	3.53656	5.50205	5.35376
ENSG00000166888	STAT6	6.07025	5.56023	5.56922	5.90325	5.71995	4.94329	4.87059
ENSG00000071127	WDR1	3.86106	5.60567	5.53824	6.07025	6.05362	5.25934	5.17593
ENSG00000117362	APH1A	3.87577	5.88008	5.77908	5.93535	5.94166	5.07807	5.0243
ENSG00000165458	INPPL1	5.83344	5.43094	5.29352	5.41449	5.51327	5.43548	5.29069
ENSG00000183283	DAZAP2	4.38926	5.65219	5.88464	4.96916	5.14154	6.56968	6.37067
ENSG00000124422	USP22	3.96634	5.51327	5.51171	4.95158	4.85855	4.61588	4.25121
ENSG00000101161	PRPF6	5.69901	4.97007	5.17176	4.74784	4.77761	4.83613	4.87877
ENSG00000155506	LARP1	3.66624	5.52056	5.5878	4.88926	5.03377	2.87829	3.79771
ENSG00000091527	CDV3	4.11045	5.43338	5.48247	5.07693	5.12423	5.03854	4.72262
ENSG00000146731	CCT6A	4.74677	5.35758	5.29069	4.92881	4.99197	3.84209	4.16861
ENSG00000042753	AP2S1	6.32329	5.39381	5.26052	6.13706	6.3069	6.15092	6.2045
ENSG00000134287	ARF3	4.66726	6.02339	5.9507	5.10428	5.12708	4.45075	4.46419
ENSG00000147168	IL2RG	5.31924	4.92468	4.84493	4.7685	4.37	4.50847	4.93359
ENSG00000152291	TGOLN2	3.5932	5.65504	5.795	6.9772	6.98329	4.43658	4.72534
ENSG00000105374	NKG7	8.43371	8.18769	8.42084	0.137791	-1.56223	4.42454	4.69949
ENSG00000125743	SNRPD2	6.03433	5.35637	5.28657	3.95777	4.01301	5.45744	5.54195
ENSG00000165283	STOML2	4.91012	5.51171	5.30593	4.54526	4.36092	4.10764	4.21677
ENSG00000160710	ADAR	4.15173	5.55246	5.58963	5.42217	5.18734	4.29316	4.43364
ENSG00000148834	GSTO1	5.18308	5.27484	5.12647	6.36455	6.10215	5.88008	6.04659
ENSG00000179091	CYC1	4.78006	5.65839	5.36763	5.75662	5.62442	4.74065	4.45664
ENSG00000117676	RPS6KA1	5.26928	5.68777	5.80154	7.20134	6.95218	4.71139	4.26557
ENSG00000101367	MAPRE1	3.00007	5.68945	5.6664	5.62028	5.52338	5.1051	5.1067
ENSG00000125912	NCLN	4.77498	4.96842	4.95702	5.81406	5.58624	4.91127	4.74934
ENSG00000113648	H2AFY	5.22388	5.44664	5.46789	4.73064	4.79474	5.44303	4.93506
ENSG00000167792	NDUFV1	5.94166	4.98901	4.79021	4.89884	4.83198	4.6461	4.76005
ENSG00000105220	GPI	4.44215	5.21935	5.2676	5.33631	5.23558	5.10898	4.63849
ENSG00000172889	EGFL7	6.05874	5.31794	4.65645	2.14798	1.77792	1.86207	2.61778
ENSG00000242299	RP11-234A1.1	6.36455	5.20846	5.05685	4.39319	4.5474	6.18048	6.38865
ENSG00000165025	SYK	4.67935	6.11415	6.27305	6.20719	6.00155	4.50778	4.56304
ENSG00000142089	IFITM3	7.76361	6.86229	7.60631	2.95596	0.674569	7.29431	5.81949
ENSG00000110031	LPXN	6.2667	6.95875	6.93525	6.55573	6.56968	3.53184	3.60809
ENSG00000106991	ENG	4.13762	5.35889	5.38196	7.36232	7.34769	4.42372	4.60906
ENSG00000130706	ADRM1	5.25436	5.28766	5.03854	5.25794	5.29861	5.93065	5.6181
ENSG00000169919	GUSB	4.73882	4.95612	4.76213	6.43398	6.48929	5.66846	5.36997
ENSG00000182934	SRPR	4.41454	5.40476	5.45019	5.63245	5.54323	4.96842	5.02895
ENSG00000143256	PFDN2	6.43936	4.86118	4.76726	5.05078	4.77827	5.79185	5.59295
ENSG00000136485	DCAF7	3.45188	5.62638	5.60373	5.60373	6.15525	2.80359	2.73114
ENSG00000079459	FDFT1	4.56648	6.29883	6.27514	3.73803	3.639	3.37084	3.4118
ENSG00000144028	SNRNP200	3.99596	5.40315	5.42784	5.0686	5.01979	3.75261	3.77876
ENSG00000152795	HNRNPDL	4.40269	5.36635	5.31924	4.12624	4.29059	4.49456	4.4344
ENSG00000170891	CYTL1	5.60567	5.48697	8.61637	3.08091	2.9285	2.0578	0.974283
ENSG00000267427		5.65703	5.24616	5.10239	4.49726	4.65956	4.59531	4.26008
ENSG00000183684	ALYREF	5.55082	5.28307	5.13586	4.05015	4.07026	4.86867	4.79208
ENSG00000106348	IMPDH1	5.95593	5.17049	5.21144	5.90771	5.77666	5.38196	5.43202
ENSG00000103653	CSK	5.37561	5.29685	5.28307	5.10361	5.08522	5.00316	5.75203
ENSG00000100060	MFNG	4.20105	5.27346	5.02895	5.08416	5.16771	4.57051	3.90925
ENSG00000069849	ATP1B3	4.55258	5.27739	5.27484	6.16731	5.99777	4.98631	5.50205
ENSG00000086061	DNAJA1	3.87157	5.4077	5.43094	5.34847	5.35637	4.56304	4.8492
ENSG00000170348	TMED10	3.80021	5.82811	5.77458	5.81586	5.67028	4.73255	4.67304
ENSG00000143870	PDIA6	3.01716	6.14473	5.97394	5.4952	5.53242	3.07509	2.95862
ENSG00000115241	PPM1G	5.21663	5.4588	5.32446	4.52114	4.47362	3.73398	3.99102
ENSG00000112977	DAP	3.80426	6.2045	5.87456	5.69164	5.46092	5.02072	5.10789
ENSG00000231389	HLA-DPA1	5.08416	6.60114	6.29348	7.38016	7.96512	5.24111	5.64752
ENSG00000172534	HCFC1	4.19557	5.19867	5.29156	4.68095	4.64794	4.22601	4.26059
ENSG00000136238	RAC1	4.87692	5.14547	5.42351	5.45744	5.41293	6.32329	5.61115
ENSG00000150977	RILPL2	5.78514	5.50377	5.67028	4.12504	3.78869	6.67093	6.70031
ENSG00000160211	G6PD	4.456	5.58624	5.65066	7.48423	7.27931	4.04121	4.45228
ENSG00000103363	TCEB2	5.63001	5.10136	5.02072	5.53976	5.60716	6.51927	6.63484
ENSG00000213585	VDAC1	3.97908	5.39935	5.39935	5.82992	5.77908	3.77035	3.78286
ENSG00000240652	RP11-832N8.1	7.99511	4.85285	5.12108	4.31614	4.25726	7.34769	6.87449
ENSG00000112118	MCM3	4.51183	6.0616	5.98518	3.13866	2.77586	1.26774	0.937823
ENSG00000063245	EPN1	5.75203	5.3346	5.17593	5.15608	5.04575	6.43637	5.99611
ENSG00000163932	PRKCD	5.83584	6.02892	6.25817	6.40552	6.3777	5.45019	5.70563
ENSG00000105568	PPP2R1A	4.90818	5.21144	5.2894	5.253	5.17793	5.10136	5.01583
ENSG00000154146	NRGN	6.28975	4.30726	4.67724	5.9773	6.27305	6.2385	6.79523
ENSG00000087088	BAX	6.15817	4.70072	4.67935	5.18619	5.26052	4.98024	5.12193
ENSG00000075618	FSCN1	4.89972	5.46916	5.32853	3.29807	2.71808	2.9632	2.60885
ENSG00000125534	PPDPF	4.76213	4.33325	4.59742	5.75935	5.94004	5.76206	6.36455
ENSG00000123329	ARHGAP9	6.40286	5.15698	5.01496	4.79994	4.98209	5.13495	5.38045
ENSG00000101265	RASSF2	4.95031	6.25635	6.57409	5.24111	5.21546	5.71127	5.92285
ENSG00000156976	EIF4A2	4.81969	5.29437	5.26374	4.80786	5.02183	4.66646	4.40625
ENSG00000122218	COPA	4.29616	5.47873	5.56332	5.77202	5.78699	4.62951	4.59447
ENSG00000159069	FBXW5	5.18734	5.32446	5.30391	5.43548	5.36466	4.75913	4.8604
ENSG00000175215	CTDSP2	4.13184	5.90497	5.88008	4.63777	4.80386	4.93359	5.1604
ENSG00000186517	ARHGAP30	4.69633	5.88226	5.98236	5.83344	5.73683	4.94191	5.10428
ENSG00000184840	TMED9	4.45961	5.73683	5.58624	6.01771	5.74683	3.96126	3.37719
ENSG00000126561	STAT5A	4.60975	4.56304	4.51589	4.49566	4.57872	4.66416	4.69474
ENSG00000165629	ATP5C1	4.56356	5.52591	5.43338	5.26504	5.32251	4.58236	4.20988
ENSG00000148229	POLE3	4.42585	5.3421	5.27054	4.567	4.74475	4.77248	4.54188
ENSG00000135940	COX5B	5.32251	5.31691	5.11059	6.80927	6.12196	5.28766	5.28657
ENSG00000076662	ICAM3	4.21612	4.08307	3.75994	4.10705	3.00391	6.41917	6.5611
ENSG00000005844	ITGAL	5.87725	5.83193	6.0616	5.64899	5.37122	3.39906	4.40521
ENSG00000209082	MT-TL1	6.99159	5.22872	3.90075	3.57938	3.60847	6.48211	7.30162
ENSG00000180353	HCLS1	5.9507	5.74863	5.68324	5.46092	5.34716	4.8742	5.03758
ENSG00000198858	R3HDM4	5.46653	4.68728	4.61983	3.74805	3.62626	6.71493	6.66458
ENSG00000198355	PIM3	6.42285	5.11184	4.96916	5.5878	5.54195	6.91857	6.68525
ENSG00000146830	GIGYF1	6.12861	4.77641	4.75165	3.94174	4.04121	5.18308	5.23989
ENSG00000170540	ARL6IP1	4.88026	5.62028	5.63594	5.61661	5.61661	4.26059	4.19251
ENSG00000143569	UBAP2L	4.36705	5.10789	5.24321	5.11059	5.28553	4.54459	4.42342
ENSG00000104915	STX10	6.43398	5.17176	5.06572	4.8492	4.84733	5.45282	5.54835
ENSG00000008018	PSMB1	5.46092	5.25616	5.17049	4.62875	4.83408	5.63594	5.67028
ENSG00000184922	FMNL1	5.36997	5.45019	5.42987	4.37981	4.69633	6.64933	6.69035
ENSG00000130592	LSP1	6.14473	5.36235	5.62028	7.09765	6.76015	7.62343	7.0255
ENSG00000067182	TNFRSF1A	5.30593	6.0785	5.91282	5.1604	5.20747	5.42699	5.40905
ENSG00000100348	TXN2	5.16183	5.29352	5.30968	5.05352	5.13678	4.53065	4.57497
ENSG00000167815	PRDX2	4.00656	5.31924	4.9614	4.17272	3.8875	3.83546	4.36866
ENSG00000116350	SRSF4	5.15698	4.92568	4.98703	4.45732	4.4092	5.45587	5.41023
ENSG00000189067	LITAF	4.8492	5.34847	5.3689	6.8523	6.88034	6.31652	5.38389
ENSG00000112972	HMGCS1	3.92284	6.22199	6.34113	3.28711	3.38449	2.31975	1.53303
ENSG00000100632	ERH	5.56922	5.30742	5.2308	4.35348	4.57164	4.02589	4.1347
ENSG00000173726	TOMM20	4.52193	5.26504	5.23201	4.3968	4.52769	4.58753	4.41762
ENSG00000173511	VEGFB	5.41023	4.77046	4.88926	6.40286	6.44408	4.89772	5.12914
ENSG00000186635	ARAP1	5.71995	5.253	5.35637	6.2045	6.26055	5.41449	5.43812
ENSG00000258199	RP11-977G19.5	7.26343	4.39217	4.55258	3.72604	3.80746	5.09203	5.16907
ENSG00000090013	BLVRB	5.6664	5.48247	5.43202	6.43026	6.5271	4.9636	4.92656
ENSG00000103187	COTL1	4.13283	5.3409	5.22063	6.67702	6.65532	7.45137	7.5599
ENSG00000147155	EBP	5.37305	5.42351	5.34716	3.93178	3.5469	4.26605	4.23586
ENSG00000149357	LAMTOR1	4.19852	5.55769	5.64245	5.29352	5.35961	4.70907	4.89884
ENSG00000125651	GTF2F1	4.86253	5.18619	5.25195	4.53585	4.46362	5.36635	5.46916
ENSG00000132475	H3F3B	4.58753	5.58195	5.55884	4.47362	4.70072	6.80927	6.51405
ENSG00000092929	UNC13D	4.51943	4.62875	4.62645	4.69229	4.66508	3.82815	4.21545
ENSG00000220842	RP11-572P18.1	7.67751	4.0868	4.6574	3.76592	3.80663	7.34118	6.94261
ENSG00000116786	PLEKHM2	4.81239	5.08822	5.27739	6.02601	6.03191	6.26055	5.82203
ENSG00000167553	TUBA1C	4.26059	5.37955	5.03264	5.0906	4.86683	3.64792	3.89982
ENSG00000143851	PTPN7	4.74138	3.8333	4.63715	5.11488	4.37807	4.84672	4.67724
ENSG00000135363	LMO2	5.31261	5.3745	5.34982	4.54188	4.42754	3.34998	3.358
ENSG00000244509	APOBEC3C	3.888	5.04477	4.95158	5.25074	5.32674	3.53229	3.90997
ENSG00000125304	TM9SF2	3.40617	5.57842	5.72919	6.19802	6.37067	4.03162	4.06106
ENSG00000175756	AURKAIP1	6.22199	5.0065	4.89276	4.92749	4.74784	5.75935	5.7157
ENSG00000118418	HMGN3	6.11181	5.14297	4.97766	5.03082	5.06973	3.12852	3.66816
ENSG00000161642	ZNF385A	5.09607	5.45744	5.42544	6.51405	6.45863	7.89485	7.57133
ENSG00000127884	ECHS1	5.44303	5.18416	5.08522	5.75203	5.89002	3.45806	4.01158
ENSG00000113368	LMNB1	3.67802	6.80488	6.74353	2.22728	2.10209	2.48223	3.13079
ENSG00000122122	SASH3	4.04463	5.30868	5.41449	7.25049	7.07229	6.01004	5.87284
ENSG00000130511	SSBP4	5.87156	4.92881	4.88485	4.68549	4.88926	4.70813	4.81093
ENSG00000152082	MZT2B	5.85209	5.37688	5.163	3.39197	3.56318	5.14297	5.23872
ENSG00000170515	PA2G4	4.60218	5.24111	5.07313	4.17238	4.11994	3.3424	3.4367
ENSG00000107521	HPS1	5.39809	5.05078	5.15343	5.52591	5.52591	4.18598	4.49075
ENSG00000182944	EWSR1	5.30117	5.14055	5.11266	4.06165	4.1015	5.10789	4.78294
ENSG00000234851	RPL23AP42	6.5611	5.06187	5.16417	3.61882	3.87246	6.12387	6.23052
ENSG00000106803	SEC61B	5.55884	5.29069	5.18158	5.06082	5.02334	5.78514	5.56332
ENSG00000148175	STOM	5.02523	5.75203	5.59931	4.36017	4.68728	2.16187	3.60502
ENSG00000172893	DHCR7	4.48873	6.01238	5.95704	3.75605	3.52614	2.27582	2.1334
ENSG00000198931	APRT	4.66338	5.42987	5.29573	5.20137	5.11953	4.49175	4.91535
ENSG00000179820	MYADM	3.08611	4.9955	4.99016	5.61501	5.97995	5.91282	6.45069
ENSG00000090621	PABPC4	4.33325	4.94917	4.81625	4.78094	4.86867	4.91305	4.76612
ENSG00000131653	TRAF7	4.22279	5.26601	5.26504	4.92995	5.1051	4.37132	4.60336
ENSG00000107738	C10orf54	6.19542	6.21308	6.48211	4.13636	4.09602	6.93005	6.76413
ENSG00000138668	HNRNPD	5.08698	5.32564	5.22256	3.49018	3.56499	4.83522	4.47362
ENSG00000127184	COX7C	5.91282	4.79846	4.73667	4.9636	5.0486	5.56673	5.4858
ENSG00000140497	SCAMP2	5.0486	5.53242	5.58195	5.30968	5.47515	4.33834	4.33969
ENSG00000105669	COPE	5.46377	5.24501	5.00721	4.75842	4.61117	6.28746	6.15092
ENSG00000254087	LYN	4.076	5.27207	5.38745	5.01065	5.02619	5.9165	6.08515
ENSG00000135916	ITM2C	4.66967	6.83598	6.49966	-0.777954	0.707789	2.74763	3.07021
ENSG00000106105	GARS	5.13832	4.50538	4.72999	4.94833	4.9054	4.2536	4.13136
ENSG00000005486	RHBDD2	5.61285	4.5331	4.40997	6.26979	6.28975	6.04051	6.25635
ENSG00000155660	PDIA4	4.19757	5.84819	5.59861	6.27305	6.13388	1.81867	1.40975
ENSG00000165916	PSMC3	5.26601	5.17355	5.086	4.64018	4.52918	4.86366	4.42093
ENSG00000100813	ACIN1	5.38548	5.02523	5.00913	4.53957	4.5324	4.77122	4.71703
ENSG00000212802	RPL15P3	6.21755	4.56145	4.79474	3.97036	4.30486	6.45863	6.31305
ENSG00000128050	PAICS	3.85502	5.45171	5.46186	3.18439	3.25943	1.53236	2.42862
ENSG00000140105	WARS	6.0785	4.47237	4.82875	6.41581	6.34862	6.02118	5.99178
ENSG00000176393	RNPEP	5.0906	5.34443	5.69421	5.88681	5.89236	4.98209	5.19751
ENSG00000105058	FAM32A	5.00052	5.18998	5.15219	5.23762	5.23318	5.21053	4.72407
ENSG00000138867	GUCD1	3.38526	5.04799	5.08416	5.50563	5.30868	5.12708	4.68635
ENSG00000162736	NCSTN	4.59867	5.43942	5.64752	6.18048	6.3559	3.90697	4.05883
ENSG00000175602	CCDC85B	5.57116	4.82288	4.11045	5.20004	4.62951	5.37838	5.47515
ENSG00000197858	GPAA1	5.13017	4.94414	4.75099	5.65066	5.34306	4.16827	4.12922
ENSG00000196684	HSH2D	6.08907	5.19505	5.06675	-0.492831	-0.00578079	4.19757	4.23093
ENSG00000140264	SERF2	5.6762	5.13962	5.10136	5.68324	5.65703	5.03975	5.59643
ENSG00000101194	SLC17A9	5.84635	4.78671	4.42884	5.56177	5.28766	2.41144	2.8081
ENSG00000152558	TMEM123	3.0901	5.76206	5.81406	5.46508	5.60026	3.95901	4.36652
ENSG00000187446	CHP1	4.34162	5.17593	5.31794	5.56332	5.4077	5.69164	5.50044
ENSG00000028137	TNFRSF1B	6.48211	6.96607	7.28806	6.58163	6.37502	6.89914	6.89183
ENSG00000135387	CAPRIN1	3.13695	5.5171	5.55246	5.14055	5.0906	3.62626	3.43125
ENSG00000084090	STARD7	4.07467	5.42106	5.30742	5.36763	5.5171	3.95655	3.77829
ENSG00000065427	KARS	4.56894	5.04975	4.94414	4.63929	4.51028	4.11624	4.35914
ENSG00000026508	CD44	3.75495	5.0995	4.97686	6.45069	6.337	5.32066	5.55398
ENSG00000130725	UBE2M	5.35758	5.03854	4.96044	4.79676	4.75521	5.72278	5.5171
ENSG00000147955	SIGMAR1	4.52668	5.38389	5.22722	4.90732	4.79021	2.19808	2.18821
ENSG00000140990	NDUFB10	4.95158	5.19751	5.08951	5.22872	5.20401	5.41583	5.70201
ENSG00000160932	LY6E	4.35826	4.73363	4.18075	5.75049	5.33296	4.65568	5.41583
ENSG00000068697	LAPTM4A	4.39606	5.45449	5.43684	6.05362	6.03433	5.4952	5.51327
ENSG00000253352	TUG1	5.18026	5.10619	5.31518	3.95655	3.82533	4.00468	4.18075
ENSG00000130313	PGLS	4.89104	5.34306	5.19378	4.54033	4.58523	6.06503	6.28975
ENSG00000115677	HDLBP	4.05712	5.24243	5.33794	5.55082	5.47393	3.6688	3.73842
ENSG00000244313	RP11-425L10.1	6.44217	4.60717	4.89393	3.9965	4.09048	6.28975	6.2385
ENSG00000161011	SQSTM1	5.37955	4.95347	5.12914	5.83806	5.87156	6.28125	6.18987
ENSG00000138964	PARVG	6.93005	5.71995	5.89457	4.83847	5.00455	4.72793	4.71258
ENSG00000147677	EIF3H	5.19751	5.02334	5.21265	3.90627	4.18598	5.34579	5.3421
ENSG00000135677	GNS	3.94091	5.62233	5.92285	7.61339	7.59884	3.62506	3.9461
ENSG00000072310	SREBF1	5.52591	5.31261	5.22601	4.4202	4.37132	3.64937	3.47417
ENSG00000066322	ELOVL1	3.58972	5.25074	5.39381	5.31094	5.36997	4.17775	4.48795
ENSG00000134884	ARGLU1	5.11729	5.04362	5.02814	3.73973	3.89259	3.80746	4.13942
ENSG00000172725	CORO1B	4.58236	5.95704	5.94004	6.47707	6.49966	3.83628	4.3296
ENSG00000101152	DNAJC5	5.11266	5.36763	5.40315	5.48074	5.46508	5.11392	5.42784
ENSG00000086598	TMED2	3.79358	5.35376	5.41583	5.14754	5.09607	4.51842	4.18024
ENSG00000124570	SERPINB6	5.8637	4.37487	4.57201	5.04287	5.42544	4.43081	4.79099
ENSG00000159346	ADIPOR1	4.47109	5.22987	5.34306	5.57652	5.87456	6.23052	5.94972
ENSG00000131051	RBM39	5.29685	4.90168	4.99933	4.10315	4.17808	5.3421	5.30968
ENSG00000146112	PPP1R18	5.08951	5.4952	5.59129	5.68945	5.70074	5.98688	5.91878
ENSG00000105397	TYK2	5.47515	5.07923	5.15608	4.88222	4.79283	5.30256	5.48697
ENSG00000099624	ATP5D	5.58343	4.9614	4.46152	4.42884	4.567	6.05582	6.4002
ENSG00000102393	GLA	5.70563	5.45587	5.49192	5.91282	5.84443	4.20746	4.65369
ENSG00000126067	PSMB2	3.92989	5.31518	5.22388	5.02523	4.97686	4.4202	4.58302
ENSG00000132341	RAN	4.57738	5.51429	5.30256	4.456	4.44341	3.57938	3.29505
ENSG00000076928	ARHGEF1	5.95704	4.77572	4.67304	4.49456	4.44426	5.31518	5.50776
ENSG00000132305	IMMT	4.24375	5.18812	5.10789	5.11266	5.07535	3.32706	3.57114
ENSG00000168159	RNF187	5.5171	4.76005	4.59679	4.78006	4.77122	6.08907	5.57328
ENSG00000110917	MLEC	3.34361	5.61661	5.60026	5.63113	5.46653	2.55031	1.97573
ENSG00000141858	SAMD1	6.08292	4.80659	4.74138	4.4749	4.39217	3.0143	3.32531
ENSG00000197448	GSTK1	5.8425	5.37838	5.27207	5.39809	5.33794	4.44864	4.84169
ENSG00000120129	DUSP1	6.18048	6.15092	5.35118	4.09244	4.66726	6.97061	7.2381
ENSG00000116288	PARK7	5.09525	5.1791	5.32988	4.82288	4.75842	3.87925	4.22279
ENSG00000163527	STT3B	3.46566	5.25195	5.29995	5.43094	5.38745	3.93035	4.14428
ENSG00000243679	RP11-274B21.3	6.07248	4.79208	4.91012	4.09753	4.31295	5.37122	5.01979
ENSG00000165175	MID1IP1	5.21144	5.26928	5.253	4.98828	4.76213	5.13302	5.09607
ENSG00000181789	COPG1	4.44817	5.38893	5.4175	5.57442	5.54634	4.54396	4.19118
ENSG00000100242	SUN2	4.14074	5.38745	5.38389	5.93065	5.45019	4.48732	4.14596
ENSG00000185862	EVI2B	5.05587	5.4598	5.61115	6.17028	6.44745	6.31042	6.73101
ENSG00000127838	PNKD	5.9165	5.2759	5.0906	4.41111	3.67293	5.70692	4.96566
ENSG00000100504	PYGL	4.63777	5.56467	5.42699	4.97825	5.35376	3.47172	4.05276
ENSG00000088930	XRN2	3.39632	5.64899	5.70886	4.91636	5.01181	4.2877	4.19052
ENSG00000170004	CHD3	5.26504	5.36997	5.39682	2.39556	2.35455	4.56408	4.72999
ENSG00000124126	PREX1	4.49514	5.83806	5.74087	5.61115	5.45171	5.82627	5.57116
ENSG00000113504	SLC12A7	5.36763	5.63001	5.67215	4.5604	4.84253	3.67985	3.75562
ENSG00000182199	SHMT2	5.22063	4.89528	4.96743	4.17487	4.02386	3.17786	3.58673
ENSG00000141367	CLTC	3.50786	5.50563	5.65703	5.99355	5.98688	4.12208	3.95862
ENSG00000197976	AKAP17A	5.57328	5.0931	4.72605	4.35826	4.35481	4.54625	4.77046
ENSG00000116221	MRPL37	4.28998	4.95158	4.85775	4.6206	4.46033	3.55781	3.60672
ENSG00000122034	GTF3A	4.47616	4.52114	4.48732	4.79846	4.62875	5.0065	4.77334
ENSG00000168385	SEPT2	4.75913	5.27054	5.4588	4.89393	5.06318	3.58107	3.60602
ENSG00000168439	STIP1	4.78229	4.83522	4.84024	5.71127	5.45587	4.22952	4.15857
ENSG00000175550	DRAP1	5.53083	4.55515	4.10887	4.99461	5.05078	5.1067	5.42106
ENSG00000104870	FCGRT	7.2381	5.66288	5.93703	6.76413	6.67093	5.94361	5.89457
ENSG00000198055	GRK6	4.70072	4.87369	4.72793	5.05961	5.02523	5.69421	5.72278
ENSG00000136490	LIMD2	5.63787	4.74138	4.85956	3.96223	4.32419	6.17028	6.05874
ENSG00000159140	SON	3.81012	5.29995	5.36997	4.94032	4.97825	4.57646	4.57265
ENSG00000171490	RSL1D1	4.15549	4.87271	4.89104	4.19191	4.34338	4.41708	4.30915
ENSG00000179918	SEPHS2	3.90288	5.16907	5.14154	5.96148	5.88008	3.62248	3.27646
ENSG00000116871	MAP7D1	4.56572	5.18935	5.0995	5.31398	5.37838	5.83344	5.59931
ENSG00000115875	SRSF7	5.56332	5.16648	5.04799	4.28878	4.43198	3.37719	3.03685
ENSG00000078061	ARAF	5.41183	4.58683	4.60272	4.63432	4.44034	6.58945	6.59885
ENSG00000147274	RBMX	3.4256	5.19612	5.18935	3.88866	4.01408	3.85364	3.52153
ENSG00000196576	PLXNB2	5.34306	5.90058	6.23654	6.67093	6.66072	6.70914	6.46097
ENSG00000108639	SYNGR2	4.3676	4.21282	4.34689	6.15092	6.08907	5.17049	5.52951
ENSG00000101608	MYL12A	5.49192	5.72278	5.66846	5.72513	5.6762	4.72605	4.87782
ENSG00000062485	CS	4.19118	5.06318	5.05278	4.77122	4.83785	4.11788	4.19691
ENSG00000123562	MORF4L2	4.53663	4.87782	4.68977	4.49134	4.36473	4.56206	4.57872
ENSG00000023734	STRAP	2.88037	5.25436	5.14754	5.00455	4.93696	5.14907	5.0139
ENSG00000117523	PRRC2C	3.99334	5.05685	5.1927	4.50847	4.49765	4.55581	4.62724
ENSG00000204392	LSM2	5.34982	5.17698	5.06082	3.50856	3.65681	3.32193	4.39319
ENSG00000134294	SLC38A2	3.67068	5.61285	5.68165	4.02386	4.01032	3.71844	3.97354
ENSG00000135046	ANXA1	3.93747	5.59295	5.59478	5.22063	5.25195	5.03676	5.76206
ENSG00000128322	IGLL1	2.92239	4.18774	3.41593	-1.37261	-0.326638	2.40237	2.38204
ENSG00000108523	RNF167	5.41583	4.76938	4.63164	4.94717	4.76726	4.62137	4.60272
ENSG00000130723	PRRC2B	3.95365	5.22722	5.26601	4.10596	3.98862	4.67662	4.43698
ENSG00000169021	UQCRFS1	4.49566	5.13586	4.96627	5.3908	5.29156	5.12423	5.086
ENSG00000176986	SEC24C	4.19715	5.07434	5.15466	5.05587	5.17355	4.48148	4.54396
ENSG00000105698	USF2	5.07693	4.76398	4.89014	6.16395	6.15817	5.58624	5.24111
ENSG00000126254	RBM42	5.31518	5.02619	4.86366	4.57164	4.6206	5.21436	5.13678
ENSG00000108561	C1QBP	3.57938	5.42544	5.25436	4.3296	4.23502	3.30556	2.82108
ENSG00000136286	MYO1G	5.56467	5.11059	5.06388	2.04881	1.37478	6.01238	5.92504
ENSG00000023892	DEF6	5.85459	4.93607	4.70285	3.79276	3.74115	5.52056	5.24501
ENSG00000142507	PSMB6	5.13495	5.10051	5.00535	5.12914	5.06675	5.41964	5.74683
ENSG00000100836	PABPN1	6.41581	4.80786	4.66257	3.54514	3.48136	5.45171	5.22063
ENSG00000132471	WBP2	5.62442	4.93506	5.12708	5.62638	5.74501	4.94717	4.82208
ENSG00000164924	YWHAZ	4.1279	4.96044	5.19751	5.27346	5.31924	5.20962	5.15608
ENSG00000129103	SUMF2	4.77248	4.84493	4.79355	4.97007	4.94833	3.63271	3.65999
ENSG00000169020	ATP5I	6.80488	4.8172	4.56304	4.49214	4.64408	6.11884	6.17295
ENSG00000149823	VPS51	4.63053	4.79771	4.64018	4.08198	3.99334	5.22601	5.11488
ENSG00000171700	RGS19	5.23872	5.75935	5.82992	5.64027	5.55769	4.42884	4.82078
ENSG00000162430	SEPN1	3.83385	4.75674	4.77046	6.96607	6.04659	3.78215	4.23809
ENSG00000118508	RAB32	5.13962	5.92504	6.05742	5.04658	5.09784	4.83915	5.20747
ENSG00000087302	C14orf166	5.92504	4.72184	4.87172	3.98598	4.16685	5.0941	5.13832
ENSG00000132965	ALOX5AP	5.68043	3.46263	5.07434	7.5862	7.11286	6.53538	6.337
ENSG00000108465	CDK5RAP3	7.05488	4.38226	4.18998	4.22067	4.32831	5.07434	5.4843
ENSG00000134108	ARL8B	4.1708	5.41964	5.60716	5.17453	5.27986	4.68728	5.03082
ENSG00000084070	SMAP2	4.79846	5.53423	5.53423	4.8312	5.09203	5.66111	5.52338
ENSG00000196365	LONP1	5.31094	4.54964	4.32154	4.85549	4.73363	5.05961	4.22501
ENSG00000242125	SNHG3	5.18158	4.73984	4.52275	3.40342	3.42441	4.53444	4.57646
ENSG00000163131	CTSS	4.49823	5.6599	6.13962	8.3192	8.81827	5.8637	6.72594
ENSG00000182481	KPNA2	3.46404	5.76959	5.4598	4.04071	3.8846	3.26243	3.44512
ENSG00000023330	ALAS1	4.3884	4.46033	4.48071	7.15263	7.09765	4.48873	4.34287
ENSG00000175166	PSMD2	3.73189	5.1927	5.0931	4.98112	4.946	4.64194	4.74521
ENSG00000068028	RASSF1	5.26246	4.83198	4.82566	3.70569	3.94231	3.84468	3.93909
ENSG00000108829	LRRC59	3.80894	5.34982	5.20401	4.89643	4.67052	4.16427	4.03725
ENSG00000091542	ALKBH5	3.75228	5.12296	4.94498	4.75359	4.91012	5.07157	5.03264
ENSG00000108175	ZMIZ1	3.64237	5.53976	5.64899	5.40647	5.38389	4.60336	4.55443
ENSG00000189060	H1F0	5.43812	5.31094	5.99178	3.31781	2.22666	5.62028	4.20746
ENSG00000126756	UXT	5.51327	4.67809	4.77572	4.18483	4.19999	5.59643	5.66288
ENSG00000167283	ATP5L	5.59931	4.93944	4.8172	5.02985	5.03082	5.81785	5.81586
ENSG00000086232	EIF2AK1	4.89772	4.72712	4.69561	4.12338	4.19645	3.631	3.90414
ENSG00000213402	PTPRCAP	5.33794	5.01275	4.58302	2.48872	2.73495	2.91587	2.01646
ENSG00000099817	POLR2E	4.30654	5.13017	5.05587	4.88578	4.8144	4.82386	4.97247
ENSG00000184900	SUMO3	3.88007	5.27865	5.29861	4.8332	4.99461	4.96627	5.10361
ENSG00000171608	PIK3CD	5.22872	5.37122	5.50205	4.99197	5.04362	4.62234	4.54625
ENSG00000205250	E2F4	4.64194	5.03975	5.1051	4.75246	4.81093	4.18206	4.53585
ENSG00000114978	MOB1A	3.50936	5.39682	5.6599	5.24321	5.41183	4.33564	4.46033
ENSG00000184076	UQCR10	5.46508	5.23989	5.19612	5.43202	5.53688	4.78502	4.84024
ENSG00000123975	CKS2	5.27346	5.4843	5.17453	2.64893	2.47604	2.54738	2.43322
ENSG00000117632	STMN1	5.1051	5.63113	5.43812	3.15502	3.15141	1.54833	1.01332
ENSG00000197111	PCBP2	5.4598	4.62234	4.74475	3.81959	3.91226	5.85209	5.70357
ENSG00000269893	SNHG8	5.19867	4.87172	4.47993	3.4367	3.29605	5.12914	5.12423
ENSG00000255717	SNHG1	4.64695	5.086	4.87534	3.5955	3.6905	3.84722	3.45664
ENSG00000188986	NELFB	5.40476	5.02814	4.93765	4.26059	4.28998	3.53683	3.65374
ENSG00000124767	GLO1	4.383	5.35515	5.18998	4.08628	4.12922	3.17002	3.09933
ENSG00000139083	ETV6	4.43825	4.98703	4.73882	4.04911	4.0868	4.53585	4.74475
ENSG00000171222	SCAND1	6.57711	4.84586	4.49929	4.55099	4.26297	6.64539	6.44745
ENSG00000242372	EIF6	5.17793	4.63164	4.73064	4.82208	4.66143	5.75049	5.77202
ENSG00000221978	CCNL2	6.51405	4.58593	4.48677	4.1215	4.02185	4.70348	4.41325
ENSG00000108604	SMARCD2	4.95702	5.08284	5.01065	4.56356	4.62306	3.91028	3.75001
ENSG00000101336	HCK	6.5271	6.39102	6.69428	6.39729	6.47707	5.46377	5.46186
ENSG00000182872	RBM10	5.203	4.71094	4.74934	3.94946	3.90373	4.91073	4.94414
ENSG00000156515	HK1	3.98862	4.91305	4.89528	5.13017	5.15466	4.09988	4.08628
ENSG00000064607	SUGP2	4.86791	5.0686	5.02523	4.20937	4.11265	3.70849	4.0836
ENSG00000187653	TMSB4XP8	6.85682	5.20137	5.41183	5.68498	5.82203	5.94541	6.32968
ENSG00000124226	RNF114	4.39009	5.08951	5.07061	4.42754	4.62369	5.41023	5.65504
ENSG00000100227	POLDIP3	3.84062	5.11844	5.08822	4.48677	4.67724	4.98828	4.88797
ENSG00000120438	TCP1	3.60631	5.10428	4.93085	4.1305	4.21138	4.08436	3.77685
ENSG00000197766	CFD	4.92568	6.64539	6.94908	5.17176	5.96403	6.6805	6.51927
ENSG00000125107	CNOT1	3.5609	5.39809	5.46508	4.67881	4.77913	3.15401	3.15401
ENSG00000184007	PTP4A2	4.39752	4.98112	5.09525	4.09872	4.19606	5.68945	5.70692
ENSG00000103035	PSMD7	4.97825	4.7838	4.71354	4.82649	4.88405	5.4598	5.25195
ENSG00000164346	NSA2	4.67724	4.68435	5.21935	4.0229	4.21219	5.07923	4.91636
ENSG00000168036	CTNNB1	4.03725	5.00204	5.07693	6.10818	6.04336	5.64493	5.45282
ENSG00000110108	TMEM109	3.53953	5.75662	5.54482	4.68808	4.97766	2.28203	3.30272
ENSG00000223803	RPS20P14	6.93525	4.32531	4.69052	3.6387	3.94665	6.007	5.60159
ENSG00000104969	SGTA	4.64342	4.73522	4.67573	4.61295	4.50606	5.55884	5.3926
ENSG00000111843	TMEM14C	4.58823	5.07807	5.49873	4.9187	4.70407	3.6558	4.0092
ENSG00000182095	TNRC18	3.85396	5.18734	5.10428	4.05133	4.15549	3.54588	3.5528
ENSG00000064961	HMG20B	5.72919	4.59531	3.96922	5.4858	5.31398	6.21581	6.18676
ENSG00000253719	ATXN7L3B	3.97579	5.08522	5.10361	4.33002	4.27578	3.92505	3.68749
ENSG00000101150	TPD52L2	5.27207	5.03082	5.20846	4.68186	4.90168	6.27856	6.03191
ENSG00000247596	TWF2	5.80686	4.74827	4.61398	5.60026	5.42699	5.54634	5.44094
ENSG00000168003	SLC3A2	5.50563	4.48795	4.67881	5.56023	5.21663	4.61651	4.43825
ENSG00000117713	ARID1A	3.56499	5.16771	5.24111	4.36926	4.35826	4.13676	4.19557
ENSG00000084463	WBP11	3.03082	4.96425	5.07923	4.70348	4.71641	4.78806	4.78094
ENSG00000198053	SIRPA	5.69579	5.4175	5.73257	7.53505	7.61339	6.09959	5.82401
ENSG00000198837	DENND4B	5.59861	5.13678	5.23989	5.25616	5.37561	4.24064	4.28557
ENSG00000163751	CPA3	3.33484	2.96209	3.51607	-0.963069	-1.29898	1.73915	0.397218
ENSG00000142192	APP	3.2728	5.87156	5.98916	5.66288	5.60373	2.93521	3.38019
ENSG00000014164	ZC3H3	6.80927	4.93856	5.57842	4.01675	3.92563	4.81239	4.95244
ENSG00000176890	TYMS	4.19222	6.29614	5.85209	1.15166	0.570298	1.32549	-0.257389
ENSG00000010671	BTK	4.7858	4.51842	4.60843	4.35641	4.44726	3.10359	3.61623
ENSG00000117448	AKR1A1	4.97247	4.64102	4.78006	5.78514	5.93367	3.40707	3.62759
ENSG00000160285	LSS	4.90871	6.01771	5.8098	3.28463	3.26459	1.2759	1.9057
ENSG00000196547	MAN2A2	4.21719	4.49214	4.56091	4.37636	4.41833	4.24644	4.27766
ENSG00000198176	TFDP1	3.04069	5.54195	5.28211	3.60152	3.53882	4.36092	4.28998
ENSG00000134440	NARS	4.42711	5.03676	5.11392	5.63787	5.69901	2.94087	3.53882
ENSG00000214078	CPNE1	4.99197	5.27986	5.12793	4.18895	4.32758	3.06639	3.62425
ENSG00000101365	IDH3B	4.67881	4.88485	4.85285	4.65956	4.67935	4.81524	4.64869
ENSG00000126698	DNAJC8	4.33916	4.97151	5.08698	4.47993	4.57104	4.55258	4.43081
ENSG00000176101	SSNA1	5.01181	5.12793	4.92881	4.66646	4.6741	4.64408	5.1791
ENSG00000168894	RNF181	6.19222	4.88706	4.93506	4.87692	4.88026	5.57328	5.36635
ENSG00000013306	SLC25A39	5.22722	4.78294	4.54327	4.91425	4.49175	4.67881	4.89972
ENSG00000184730	APOBR	6.224	5.09607	5.1604	5.88464	5.57989	5.26928	5.3346
ENSG00000241553	ARPC4	6.46097	4.79021	4.83847	5.08522	5.05961	5.3908	5.62802
ENSG00000013810	TACC3	5.59643	5.43548	5.32674	3.00661	2.87417	3.67185	3.47978
ENSG00000226396	RP5-1056L3.3	6.549	4.39009	4.51786	3.67563	3.24829	6.32591	6.31916
ENSG00000104687	GSR	3.68668	4.75165	4.92995	5.67028	5.65504	3.94	4.17238
ENSG00000115234	SNX17	4.23809	5.21663	5.0139	5.22987	5.15608	3.74962	4.15422
ENSG00000260032	LINC00657	3.25864	5.12423	5.18026	4.66875	4.68374	4.37392	4.23231
ENSG00000147813	NAPRT	5.70886	4.74475	5.03082	4.2334	3.98076	5.56177	5.11609
ENSG00000004478	FKBP4	3.84023	4.85191	4.66338	3.95901	4.05339	2.632	2.0408
ENSG00000086730	LAT2	5.99611	5.66846	5.6181	2.9992	3.36766	4.35914	4.29563
ENSG00000110711	AIP	6.05055	4.89884	4.74346	4.39446	4.56091	5.49666	5.65219
ENSG00000012660	ELOVL5	2.58351	4.89184	4.86867	4.86791	4.84395	4.06489	4.21612
ENSG00000142694	EVA1B	6.70031	4.88135	4.50945	3.53611	3.80803	5.27484	5.42217
ENSG00000104823	ECH1	5.68324	4.96566	4.75913	4.84395	4.64342	4.19557	4.02026
ENSG00000125844	RRBP1	4.24939	4.73134	4.63502	5.14655	5.0065	4.73667	4.7576
ENSG00000099956	SMARCB1	4.50235	4.98209	4.81969	4.2536	4.31165	4.61503	4.16094
ENSG00000113384	GOLPH3	4.14709	6.05742	5.7893	4.67662	4.87877	3.63054	3.9336
ENSG00000014216	CAPN1	4.76612	5.04197	4.93944	3.85581	4.51786	3.86016	4.40095
ENSG00000114850	SSR3	4.41037	5.15796	5.12423	4.946	5.06572	3.81579	4.24583
ENSG00000141002	TCF25	5.14055	4.61588	4.52987	4.52443	4.53903	6.05874	5.68777
ENSG00000256537	SMIM10L1	4.57497	4.92118	4.65266	4.61717	4.27013	3.72556	3.9917
ENSG00000225405	RPS15AP17	5.37122	4.77827	4.80874	3.75294	3.61403	6.337	5.97102
ENSG00000167173	C15orf39	4.77334	5.38196	5.38548	2.54673	2.78697	5.64752	5.39381
ENSG00000055070	SZRD1	3.90953	4.95702	4.88319	4.98024	4.97306	5.53083	5.29573
ENSG00000183291	SEP15	3.62285	5.47515	5.59295	5.36101	5.40905	3.22699	3.85806
ENSG00000198900	TOP1	2.48813	5.24918	5.18812	4.7655	4.70133	5.14655	4.70494
ENSG00000103202	NME4	5.53242	5.08416	4.84395	2.21247	2.35233	3.28765	3.39197
ENSG00000112759	SLC29A1	4.19999	4.77498	4.50012	5.07807	4.59679	3.19924	2.96209
ENSG00000099875	MKNK2	3.68358	4.89643	5.02985	3.65609	3.82181	5.96657	5.95322
ENSG00000117091	CD48	5.63245	5.89457	5.94972	4.20988	4.23553	5.91878	6.0785
ENSG00000162889	MAPKAPK2	4.2184	5.01764	5.04658	4.83522	4.67304	6.47992	6.19542
ENSG00000130830	MPP1	4.64869	4.62306	4.68549	4.83198	4.88706	4.75359	4.59823
ENSG00000157557	ETS2	3.47618	4.92749	5.09203	2.76327	2.95785	6.08292	5.65839
ENSG00000078618	NRD1	5.17698	5.28211	5.35376	4.55443	4.6574	3.05715	3.44595
ENSG00000148730	EIF4EBP2	4.15422	5.38548	5.51327	4.24418	4.33002	4.45228	4.57738
ENSG00000234741	GAS5	5.21935	4.90244	4.70907	2.59822	2.93306	4.33063	4.48677
ENSG00000128245	YWHAH	3.84429	5.14154	5.23558	5.74683	5.70692	4.12048	3.61339
ENSG00000101294	HM13	4.97601	4.9187	4.89184	5.96403	5.78294	4.74934	4.6932
ENSG00000125910	S1PR4	4.36092	4.87059	4.76464	4.27407	3.70687	4.62617	4.72104
ENSG00000149485	FADS1	3.71357	5.81586	5.84443	4.90871	4.63651	1.4186	2.55168
ENSG00000158773	USF1	5.98916	4.86469	4.86683	4.78671	4.79676	6.63912	6.63017
ENSG00000146834	MEPCE	5.4077	4.8144	4.8604	4.02589	4.04463	5.40647	5.00052
ENSG00000101361	NOP56	4.88797	4.96266	4.8742	3.81388	3.69861	2.36899	2.7127
ENSG00000073111	MCM2	3.94712	5.5878	5.44664	2.40615	1.78159	1.69779	1.77152
ENSG00000159352	PSMD4	5.45171	4.80996	4.76314	4.40269	4.436	4.85458	4.75674
ENSG00000072506	HSD17B10	4.47752	4.99197	5.05879	4.10935	4.22339	4.08892	4.86366
ENSG00000183431	SF3A3	5.06675	4.49134	4.49514	4.11045	3.94131	5.33953	4.88485
ENSG00000071655	MBD3	5.94361	4.47308	4.29698	4.23169	4.076	4.41912	4.58078
ENSG00000089154	GCN1	3.87203	4.75587	4.74521	5.05278	4.85549	3.54466	3.43305
ENSG00000169180	XPO6	4.21891	4.60395	4.71857	4.44924	4.57051	5.4588	5.37122
ENSG00000230715	RP11-274B21.4	2.67063	4.88026	5.01181	4.29316	4.29922	5.17176	5.05961
ENSG00000084733	RAB10	3.44374	4.98496	5.14456	5.52185	5.77458	3.63992	4.12994
ENSG00000182162	P2RY8	4.11159	5.74087	5.70074	1.37333	1.59196	2.97375	2.71808
ENSG00000149136	SSRP1	4.23064	5.06675	4.95837	3.89132	3.58439	2.65406	2.74298
ENSG00000130816	DNMT1	4.75099	5.40647	5.41023	4.35481	4.46627	1.35973	1.13269
ENSG00000204264	PSMB8	5.04575	5.11609	4.91305	5.21663	5.08019	5.63417	5.11729
ENSG00000185262	UBALD2	5.93065	4.46989	4.46719	3.23487	3.48738	7.27931	7.29431
ENSG00000198952	SMG5	3.78494	4.87534	5.0941	4.64475	4.73882	4.43138	4.33002
ENSG00000095139	ARCN1	3.4272	5.19378	5.19867	5.61285	5.49382	4.46211	4.38049
ENSG00000100401	RANGAP1	4.63929	4.73667	4.44986	3.90953	3.88866	4.55676	4.58941
ENSG00000131778	CHD1L	4.74176	4.7057	4.44215	3.89259	5.13017	2.8733	3.9515
ENSG00000074842	MYDGF	3.60719	5.30968	5.04074	6.25041	6.04853	4.38049	4.36155
ENSG00000099341	PSMD8	4.31426	4.91073	4.82386	5.27739	5.06187	4.36433	4.49971
ENSG00000100216	TOMM22	4.06106	4.94498	4.91535	4.61588	4.61588	4.48071	4.43658
ENSG00000122359	ANXA11	4.46084	4.50778	4.53585	6.73101	6.79846	4.78894	5.04287
ENSG00000161013	MGAT4B	4.58002	4.29922	4.29118	5.0931	5.1067	5.04287	4.75165
ENSG00000108861	DUSP3	4.87059	6.54341	6.64247	4.92568	5.01583	3.85099	3.94
ENSG00000111676	ATN1	5.10361	4.70285	4.73589	4.70133	4.67491	4.3296	4.15352
ENSG00000100138	SNU13	4.51291	4.95244	4.77827	3.86945	4.0311	4.49651	4.11416
ENSG00000100906	NFKBIA	5.51171	4.78006	4.78671	4.74827	4.89884	7.9461	7.50217
ENSG00000140688	C16orf58	5.20962	4.51101	4.58823	4.48919	4.31969	2.61281	2.69095
ENSG00000170144	HNRNPA3	3.56455	4.90675	4.98631	3.94381	4.09377	4.436	3.97396
ENSG00000164897	TMUB1	6.06794	4.80118	4.40625	3.9822	4.06378	5.77202	5.7893
ENSG00000142864	SERBP1	2.95391	4.91233	4.95031	4.38049	4.41325	3.83135	3.64194
ENSG00000088992	TESC	5.90771	6.37981	6.21002	0.608629	1.11099	4.77913	4.62502
ENSG00000067704	IARS2	5.81406	4.61033	4.60483	4.97247	4.98496	2.27512	1.84441
ENSG00000078808	SDF4	4.58302	4.946	4.83006	5.36635	5.24111	3.81991	4.09709
ENSG00000004142	POLDIP2	3.9052	5.10361	4.88578	4.72712	4.73134	3.49503	3.74962
ENSG00000259330	INAFM2	4.85956	4.22279	4.28508	5.51855	5.39381	4.85238	5.20846
ENSG00000141959	PFKL	4.58941	5.0243	4.9187	5.06675	4.92292	4.08038	4.18206
ENSG00000196821	C6orf106	3.55016	4.58002	4.58236	5.23989	5.21144	4.78171	4.65167
ENSG00000126934	MAP2K2	5.4843	4.43957	4.4778	4.17922	4.04071	5.06318	5.22256
ENSG00000090861	AARS	5.45019	4.89972	5.13495	4.62369	4.71783	1.25318	1.17314
ENSG00000105583	WDR83OS	6.04051	4.38588	4.43198	4.13392	4.17238	5.17593	5.47183
ENSG00000126882	FAM78A	4.41708	4.92196	4.9636	5.10239	5.1604	3.23443	3.59218
ENSG00000112079	STK38	5.3409	4.44645	4.65369	5.10619	5.23762	3.60756	4.202
ENSG00000265982	RP11-927P21.4	6.59202	5.13302	4.91425	4.66298	4.42666	5.56023	6.4136
ENSG00000213445	SIPA1	4.77761	5.04287	4.7838	5.16648	5.01764	4.56517	4.49214
ENSG00000149932	TMEM219	5.9773	4.46152	4.68266	5.04975	5.08698	5.47515	5.8121
ENSG00000161091	MFSD12	5.28307	4.67205	4.47616	8.29884	7.80403	5.62638	5.31398
ENSG00000110880	CORO1C	2.83613	5.04074	5.16648	6.39102	6.25817	4.00556	4.18998
ENSG00000107833	NPM3	4.71498	4.96916	4.82208	3.09862	3.27083	3.19802	2.98441
ENSG00000085117	CD82	2.39531	3.4589	3.58972	5.01676	4.05883	4.90244	4.18357
ENSG00000135535	CD164	3.17685	4.81093	4.89972	5.76206	5.60159	3.45188	3.29632
ENSG00000062822	POLD1	4.21387	4.66578	4.48272	4.88319	4.56894	3.75887	3.17999
ENSG00000156587	UBE2L6	4.0149	4.78229	4.54262	5.14154	5.04477	3.57471	4.32758
ENSG00000143815	LBR	3.30901	5.25794	5.20671	4.35038	4.0955	4.26351	3.76543
ENSG00000198918	RPL39	6.89914	4.383	4.40269	3.24374	3.50704	6.80488	6.57711
ENSG00000120742	SERP1	4.60717	4.98331	4.94032	4.40784	4.38588	5.01065	5.06758
ENSG00000198856	OSTC	4.80996	5.06572	4.99668	4.5474	4.50012	3.28189	3.22905
ENSG00000163930	BAP1	4.48328	4.48478	4.51028	4.28361	4.35038	5.2308	5.06572
ENSG00000165732	DDX21	1.74372	5.22479	5.05207	4.66198	4.60218	3.42398	3.55809
ENSG00000111639	MRPL51	5.76959	4.99933	4.78229	4.10474	4.18895	3.61303	3.39438
ENSG00000182220	ATP6AP2	4.08628	5.49382	5.52812	6.01004	6.14473	4.93226	4.95158
ENSG00000123505	AMD1	2.24454	5.05961	5.05493	4.67935	4.88319	3.91738	4.06329
ENSG00000172216	CEBPB	6.20082	4.94833	5.10619	6.9234	6.57711	7.04933	6.82129
ENSG00000140740	UQCRC2	4.26726	4.76099	4.73453	5.40122	5.48074	4.28455	4.16827
ENSG00000171298	GAA	5.89691	5.34716	5.44484	7.16479	7.08554	5.11266	5.20137
ENSG00000166986	MARS	5.25934	4.63502	4.70133	4.20698	4.3296	3.77522	3.9965
ENSG00000197622	CDC42SE1	3.68456	5.0968	5.24616	5.35236	5.3689	5.24616	5.19164
ENSG00000088448	ANKRD10	5.29995	4.53585	4.72712	3.82497	3.75946	4.56781	4.66257
ENSG00000183386	FHL3	4.98024	4.81359	4.79208	4.46362	4.19222	5.68777	5.58466
ENSG00000148908	RGS10	5.55398	5.203	5.36466	4.61033	5.03975	5.11184	5.29156
ENSG00000086758	HUWE1	2.84601	5.20401	5.14907	4.57201	4.51533	3.27766	3.53138
ENSG00000189403	HMGB1	4.22952	4.67935	4.77122	3.22905	3.24668	4.15549	3.72281
ENSG00000010292	NCAPD2	3.837	5.52185	5.47183	3.03243	2.93752	2.27672	1.85706
ENSG00000138029	HADHB	3.80746	4.79676	4.97601	5.93367	5.93703	4.47616	4.14336
ENSG00000032444	PNPLA6	5.10428	4.4328	4.4429	6.59885	6.62126	5.6738	5.9507
ENSG00000163479	SSR2	4.29563	4.75246	4.71783	4.46786	4.46572	5.53976	5.32988
ENSG00000073169	SELO	5.52812	4.65266	4.5574	3.73042	3.79506	6.67702	7.00515
ENSG00000105677	TMEM147	4.98828	4.3264	4.2764	5.16771	5.22601	4.93607	4.97007
ENSG00000182500		4.04773	4.5015	4.81093	4.66416	4.71443	4.88926	5.00535
ENSG00000170275	CRTAP	5.20747	5.06758	5.05352	4.3884	4.33278	5.42544	5.3409
ENSG00000188186	LAMTOR4	6.48389	4.79099	4.31295	4.33657	4.45115	6.4674	6.3559
ENSG00000147684	NDUFB9	5.41449	4.73255	4.66198	4.87956	4.94498	5.07313	4.99016
ENSG00000146007	ZMAT2	5.02985	4.66143	4.74065	4.47942	4.65067	4.87782	4.53528
ENSG00000107874	CUEDC2	4.9054	5.05278	4.98901	3.87288	3.9965	4.19052	4.18895
ENSG00000166226	CCT2	2.99604	5.00316	4.81359	4.13235	4.03286	3.28223	3.47222
ENSG00000087365	SF3B2	4.74827	4.60483	4.50847	4.32154	4.26008	4.72407	4.73984
ENSG00000080603	SRCAP	3.19315	4.92292	4.97247	4.57954	4.52987	4.32012	4.294
ENSG00000011009	LYPLA2	5.39682	4.56356	4.52523	4.9614	4.86978	5.19378	4.96425
ENSG00000101236	RNF24	4.46512	5.46653	5.52951	3.7273	3.85143	4.41111	4.4328
ENSG00000150753	CCT5	3.95317	5.01065	4.97306	4.62137	4.53065	3.63637	2.67249
ENSG00000065000	AP3D1	4.37807	5.00455	5.00808	5.3421	5.30117	3.60941	3.40617
ENSG00000144746	ARL6IP5	4.53585	5.21795	5.47393	5.32853	5.58343	4.08253	4.44924
ENSG00000120705	ETF1	3.66816	4.72605	4.78171	4.65462	4.64475	5.41183	5.30391
ENSG00000072786	STK10	4.36473	4.77409	4.97409	4.79549	4.60906	5.74382	5.20671
ENSG00000067064	IDI1	4.34575	5.12108	5.21663	3.69569	4.05932	4.22837	4.11685
ENSG00000110090	CPT1A	2.85802	5.31398	5.0486	3.37521	3.70908	2.88205	2.94951
ENSG00000166197	NOLC1	3.05035	5.35236	5.08019	3.77448	3.4531	2.29949	0.700264
ENSG00000093072	CECR1	5.24243	6.31042	6.2537	7.50217	7.67751	3.12321	4.00827
ENSG00000159322	ADPGK	5.23201	4.99763	5.06758	5.59129	5.33953	4.37807	4.35826
ENSG00000164062	APEH	4.05015	4.93085	4.77409	4.69124	4.66257	2.59262	3.18289
ENSG00000132824	SERINC3	3.28384	4.99461	5.18501	4.78229	4.95944	3.95267	3.68314
ENSG00000140983	RHOT2	5.84819	4.51481	4.27013	4.18264	4.19715	4.68635	5.01065
ENSG00000103490	PYCARD	5.82203	5.41449	5.23762	5.23558	5.11266	5.46653	6.02339
ENSG00000064115	TM7SF3	3.11141	4.77248	4.69124	4.98496	4.65462	1.82436	1.50955
ENSG00000136807	CDK9	5.43942	4.60906	4.68893	4.37863	4.20056	5.32446	5.60567
ENSG00000146386	ABRACL	4.81524	4.85012	5.06318	4.03995	4.80217	3.55214	4.3732
ENSG00000100243	CYB5R3	4.09156	4.75913	4.88135	4.77641	4.72319	4.09156	4.25726
ENSG00000137575	SDCBP	4.04188	5.44303	5.8566	6.86868	6.81351	5.15796	5.12708
ENSG00000253729	PRKDC	2.23823	5.40122	5.3421	4.03782	3.96418	1.86566	1.54434
ENSG00000104783	KCNN4	6.10215	4.94032	5.02262	4.19923	4.48873	4.42711	4.54099
ENSG00000100297	MCM5	3.97036	5.30117	5.20962	3.22495	2.83613	3.14731	3.17831
ENSG00000103266	STUB1	6.04853	4.46786	4.33969	4.62796	4.54823	4.72052	4.98901
ENSG00000108848	LUC7L3	5.95925	4.33131	4.35038	2.86571	2.90685	4.59679	4.44164
ENSG00000132635	PCED1A	6.29614	4.18357	4.16049	4.28208	4.19487	4.20424	4.75359
ENSG00000084652	TXLNA	3.87057	4.86978	4.90313	4.79099	4.97925	2.79756	2.89978
ENSG00000135334	AKIRIN2	4.48795	4.95031	5.01863	4.95702	5.0931	5.739	6.13388
ENSG00000188404	SELL	4.10935	4.32585	3.16227	3.56604	2.6745	4.4092	5.32066
ENSG00000127483	HP1BP3	3.46845	4.90313	5.04362	3.93909	4.04304	3.4206	3.37312
ENSG00000088882	CPXM1	5.54941	5.21546	4.86791	-2.16131	-1.37782	2.64765	2.23304
ENSG00000100258	LMF2	4.84672	5.00535	4.92118	4.23863	4.14221	4.34689	4.71188
ENSG00000157593	SLC35B2	3.13438	4.74346	4.55676	4.47237	4.65012	5.22872	5.29437
ENSG00000178605	GTPBP6	4.91073	4.56781	4.41184	3.79242	4.1708	3.49074	3.88236
ENSG00000176788	BASP1	4.69561	4.8742	5.27986	2.59977	3.4821	6.29348	6.67093
ENSG00000134107	BHLHE40	3.71623	4.71443	5.01676	6.37067	6.2045	5.25074	4.95446
ENSG00000116478	HDAC1	4.45228	5.01979	5.04287	3.75668	3.74637	3.57156	3.76259
ENSG00000143862	ARL8A	5.52338	4.19427	4.41954	5.14547	5.32988	6.96607	6.94908
ENSG00000143537	ADAM15	4.24418	4.71783	4.54625	5.48247	5.50044	4.87636	4.59027
ENSG00000198951	NAGA	4.45544	5.52441	5.83344	6.77891	6.69428	3.46845	3.58509
ENSG00000099995	SF3A1	2.72783	4.94717	4.91233	4.54099	4.51693	4.34338	4.63777
ENSG00000116584	ARHGEF2	4.3103	4.70017	4.71258	4.73255	4.65369	4.73774	4.51943
ENSG00000228929	RPS13P2	6.11884	4.49929	4.49194	3.98862	3.38232	6.3069	6.10818
ENSG00000120948	TARDBP	4.56304	4.95565	4.93226	4.10887	4.09156	3.69749	3.52054
ENSG00000132405	TBC1D14	4.94833	5.91282	6.13146	4.43766	4.65864	3.40014	3.45749
ENSG00000157873	TNFRSF14	6.50959	3.86183	4.41609	5.85836	6.11884	5.40905	5.22479
ENSG00000121966	CXCR4	5.72278	5.87725	6.21308	4.46572	4.48148	5.7973	5.63001
ENSG00000127774	EMC6	5.34579	4.57571	4.59372	4.62724	4.52668	5.21663	5.13017
ENSG00000073921	PICALM	3.23844	4.76726	5.03561	6.83598	6.79096	4.53736	4.7655
ENSG00000078668	VDAC3	4.97686	4.94111	4.74827	4.53444	4.47881	3.50896	3.45497
ENSG00000149532	CPSF7	4.15913	4.6741	4.84672	4.11008	4.14336	4.56466	4.55676
ENSG00000148337	CIZ1	4.17632	4.75359	4.72184	4.38463	4.18839	4.23553	4.02645
ENSG00000004059	ARF5	4.63323	4.99842	4.86253	4.57799	4.65568	5.29437	5.31094
ENSG00000171159	C9orf16	5.163	4.19487	4.03951	4.74176	5.0686	5.55398	5.38548
ENSG00000022840	RNF10	4.04861	4.71258	4.70348	4.6932	4.56145	5.27054	5.09525
ENSG00000164880	INTS1	4.69949	4.5324	4.4778	4.13892	4.27885	4.07973	4.38463
ENSG00000006125	AP2B1	3.13156	4.7685	4.87782	4.39009	4.51101	2.9992	2.85104
ENSG00000187239	FNBP1	3.96522	4.88222	4.99842	4.22536	4.24784	4.00122	4.11334
ENSG00000142168	SOD1	4.89643	4.69733	4.7576	3.7682	3.90221	3.45148	3.67028
ENSG00000130520	LSM4	5.18619	4.74176	4.59618	4.2919	4.11894	3.59013	4.03017
ENSG00000092201	SUPT16H	3.79312	4.90818	4.9054	3.60024	3.57895	3.08973	3.05917
ENSG00000129925	TMEM8A	5.12708	4.46211	4.64531	5.54835	5.43548	4.12922	4.56408
ENSG00000134996	OSTF1	3.95973	5.3926	5.62442	5.82811	5.88464	3.84429	4.48071
ENSG00000075240	GRAMD4	4.48071	5.43812	5.63001	4.8569	4.96566	2.76131	1.87582
ENSG00000177885	GRB2	3.10558	5.88464	5.78073	5.41023	5.22256	4.36602	4.46908
ENSG00000068120	COASY	4.62424	4.86613	4.67809	4.70072	4.57265	4.0229	4.3166
ENSG00000167513	CDT1	4.9203	5.30593	5.21546	1.13144	0.304279	1.44523	2.1752
ENSG00000124795	DEK	2.94321	5.08698	5.18416	3.76543	3.91361	4.03951	4.05977
ENSG00000124733	MEA1	5.5159	4.49175	4.55888	4.71258	4.85012	3.5549	3.90127
ENSG00000120690	ELF1	1.53052	4.97247	5.25074	4.40695	4.51377	4.41037	4.13892
ENSG00000100028	SNRPD3	4.52114	4.69474	4.71939	4.01249	3.99204	3.52525	3.8663
ENSG00000197102	DYNC1H1	3.4821	4.88926	4.99763	5.09784	5.163	4.14785	4.19852
ENSG00000130731	C16orf13	5.82992	4.20798	3.88948	3.87958	3.44374	4.03806	4.81864
ENSG00000100412	ACO2	3.66735	4.98631	4.92656	5.84635	5.93535	3.36097	3.22415
ENSG00000100380	ST13	3.9238	4.58302	4.74254	4.73453	4.74827	4.03507	3.39035
ENSG00000175130	MARCKSL1	3.41359	3.82861	3.92782	1.42816	1.69023	6.21308	5.94361
ENSG00000138107	ACTR1A	4.55443	4.54327	4.67491	4.77409	4.77046	5.13586	5.07434
ENSG00000189266	PNRC2	4.46152	5.03377	4.89772	3.72951	3.74677	4.47752	4.18709
ENSG00000154473	BUB3	4.22601	4.78171	4.78444	3.77747	3.78389	3.666	3.50751
ENSG00000049860	HEXB	5.02619	5.77908	5.95322	7.19397	7.26989	4.17567	4.13283
ENSG00000180370	PAK2	3.81914	5.15608	5.14297	5.18734	5.30593	3.19189	3.38999
ENSG00000138279	ANXA7	3.34563	4.89104	4.91731	4.51481	4.71139	4.30234	4.23425
ENSG00000089639	GMIP	4.54526	5.41023	5.44841	5.39553	5.29995	5.04197	5.20401
ENSG00000077454	LRCH4	5.35376	4.53805	4.5331	4.02185	3.94421	6.09331	5.84635
ENSG00000168476	REEP4	5.86676	5.02985	4.82486	4.28826	4.24207	4.12338	3.96223
ENSG00000112473	SLC39A7	4.32279	5.06388	4.76099	5.3409	5.18501	3.87755	3.61882
ENSG00000162434	JAK1	3.65223	4.71857	4.79676	5.12423	5.12647	4.39404	4.25004
ENSG00000182378	PLCXD1	4.35293	4.8312	4.83198	3.89619	3.07543	4.01794	3.1903
ENSG00000111786	SRSF9	4.26726	4.91012	4.80386	4.14655	4.09988	4.54823	4.32154
ENSG00000104549	SQLE	2.64967	5.8637	5.90058	2.98515	3.06237	2.39019	2.80907
ENSG00000067167	TRAM1	3.54778	5.25934	5.21795	5.44841	5.43684	4.3264	4.1814
ENSG00000115128	SF3B6	5.10789	4.60336	4.66646	4.3103	4.20508	4.59372	4.51693
ENSG00000161638	ITGA5	4.62137	4.47559	4.79549	6.09959	6.02339	5.68043	5.44841
ENSG00000159335	PTMS	5.96148	4.33602	4.23276	5.58624	5.80686	3.39335	4.33325
ENSG00000067057	PFKP	4.66143	4.47362	4.44426	5.28766	5.68165	2.66648	1.28859
ENSG00000196498	NCOR2	3.81174	4.67304	4.84169	5.56673	5.21265	4.28508	4.18774
ENSG00000143222	UFC1	4.56781	4.75842	4.70813	4.36473	4.46152	4.99933	4.91073
ENSG00000121281	ADCY7	3.81669	5.23558	5.42217	5.6181	5.69762	3.20963	3.09432
ENSG00000125817	CENPB	4.80874	4.9054	4.69842	4.61785	4.75165	4.07851	4.06165
ENSG00000112576	CCND3	3.74352	5.01583	5.32564	4.94111	4.72461	5.38548	5.06917
ENSG00000260054		5.29352	3.79971	3.85442	5.38389	5.81406	4.55099	4.29616
ENSG00000090273	NUDC	4.46836	4.71641	4.40402	3.7967	3.66032	4.23002	4.20562
ENSG00000119689	DLST	3.83225	4.59823	4.60717	4.87271	4.93085	4.42342	3.72425
ENSG00000187145		5.77458	4.38926	4.39968	3.74017	3.77359	4.40369	4.59742
ENSG00000166557	TMED3	3.89826	4.47413	4.19222	5.26052	5.01275	3.91576	3.90794
ENSG00000213246	SUPT4H1	4.85855	4.48328	4.57164	4.76099	4.89772	5.64245	5.81785
ENSG00000141510	TP53	4.32888	5.01181	4.96566	4.13136	4.2195	2.04683	2.26716
ENSG00000131652	THOC6	5.1316	4.58523	4.4352	3.68668	3.70444	4.62424	4.60019
ENSG00000108773	KAT2A	5.89236	3.67722	3.43388	3.89915	4.00617	3.6581	3.38049
ENSG00000116260	QSOX1	5.05961	5.28444	5.23318	6.67437	6.41006	5.39381	5.27986
ENSG00000140474	ULK3	5.20496	3.91125	3.91534	3.41977	3.71357	3.47918	3.29978
ENSG00000177700	POLR2L	4.41833	5.13832	5.07535	4.64869	4.71258	5.10051	4.90818
ENSG00000126088	UROD	4.73363	4.28208	4.27766	4.14474	4.45412	2.88167	2.88897
ENSG00000116754	SRSF11	4.65012	4.51239	4.53528	3.3947	3.41642	4.2427	4.0525
ENSG00000196396	PTPN1	3.04959	5.56332	5.4077	5.01863	4.71857	4.98703	4.79474
ENSG00000131165	CHMP1A	4.57104	4.68266	4.46419	4.64285	4.66338	5.35118	5.18998
ENSG00000124207	CSE1L	3.53339	5.02262	4.98496	4.06378	4.18483	2.95862	3.12176
ENSG00000176444	CLK2	6.007	4.48613	4.549	3.54871	3.65122	3.55058	3.92614
ENSG00000128951	DUT	4.84733	5.01676	4.75587	2.77974	2.8317	2.01362	2.2946
ENSG00000197355	UAP1L1	5.76206	4.46419	4.52009	5.03676	5.10428	3.96418	3.30767
ENSG00000134574	DDB2	5.64752	4.25121	4.1814	4.27089	4.42884	3.28924	3.35759
ENSG00000081237	PTPRC	2.90337	5.68324	5.85006	5.07157	5.16578	4.80934	5.33296
ENSG00000125826	RBCK1	5.54835	4.34851	4.35826	4.07671	4.13555	3.81012	4.57201
ENSG00000048828	FAM120A	3.71011	5.16417	5.20496	5.05493	5.00808	3.22149	3.26695
ENSG00000159692	CTBP1	5.53688	4.50945	4.36155	3.99499	4.10596	4.03454	3.94999
ENSG00000145337	PYURF	3.65681	4.72104	4.64869	4.57425	4.56206	3.77685	3.12599
ENSG00000111252	SH2B3	3.1207	5.14754	5.203	5.26246	5.20962	5.21546	5.08416
ENSG00000136877	FPGS	5.1604	4.50332	4.18357	4.15352	4.13762	4.97247	4.92359
ENSG00000149091	DGKZ	5.37838	4.74065	4.77913	3.43863	3.27193	4.73363	4.58468
ENSG00000133318	RTN3	4.567	4.75099	4.93607	4.65067	4.91425	4.03385	4.31846
ENSG00000196305	IARS	3.70444	4.61295	4.60395	4.4084	4.26165	0.752291	0.687203
ENSG00000007080	CCDC124	4.70673	4.4214	4.28455	4.11265	3.92935	4.66198	5.25794
ENSG00000116337	AMPD2	4.93765	3.9052	3.74352	5.15796	4.78894	6.19802	6.64247
ENSG00000079432	CIC	4.2804	4.91535	5.04975	4.02964	4.11468	5.2894	5.31794
ENSG00000100983	GSS	4.52362	4.51693	4.383	4.28609	4.20424	3.6139	3.80711
ENSG00000068308	OTUD5	4.96627	4.23553	4.38588	4.04347	4.16827	5.54195	5.4077
ENSG00000102119	EMD	4.37556	4.39076	4.2334	3.85611	3.71488	5.99355	6.02118
ENSG00000166595	FAM96B	5.36466	4.42342	4.30234	4.60717	4.72999	5.35889	5.52056
ENSG00000104979	C19orf53	3.98026	4.76314	4.76612	4.93765	4.89184	5.0968	5.21436
ENSG00000106263	EIF3B	4.33657	4.67881	4.54033	4.15857	4.13892	3.73973	3.5657
ENSG00000196683	TOMM7	5.04362	4.55258	4.73363	4.24375	4.53444	5.94166	6.32103
ENSG00000175467	SART1	4.85354	4.37556	4.27089	4.15716	4.10261	5.02619	4.78444
ENSG00000196182	STK40	3.91125	4.43198	4.66875	4.59823	4.96842	5.30968	5.10898
ENSG00000067829	IDH3G	5.11844	4.38049	4.45348	4.89528	4.83697	5.79913	5.52185
ENSG00000166333	ILK	4.83006	4.8569	4.97007	4.82764	4.85082	4.22279	4.61503
ENSG00000264281	CTD-2031P19.4	5.93367	4.04463	4.08628	3.85753	3.99137	5.69762	5.63245
ENSG00000101220	C20orf27	5.41293	4.75521	4.98828	4.97766	4.87271	4.39446	4.44341
ENSG00000109046	WSB1	4.90168	5.03561	5.17793	4.33325	4.52852	3.68456	3.37004
ENSG00000125991	ERGIC3	5.07535	4.6461	4.68728	4.27826	4.32154	4.78294	4.82386
ENSG00000132205	EMILIN2	4.18075	5.88681	6.17028	5.89002	6.08065	4.81864	5.02619
ENSG00000125354	SEPT6	3.31781	4.67491	4.62875	3.1722	3.17272	3.59218	3.48738
ENSG00000167508	MVD	6.09959	5.0941	4.97925	3.20872	3.48337	4.00321	3.81174
ENSG00000167491	GATAD2A	3.83671	4.27089	4.29498	4.29118	4.20746	4.84024	4.62951
ENSG00000116459	ATP5F1	3.96463	4.57954	4.66967	5.0139	5.05352	4.19923	4.13333
ENSG00000145901	TNIP1	4.29698	4.44341	4.43957	4.45961	4.24312	5.55769	5.88226
ENSG00000105618	PRPF31	4.89393	4.42093	4.3153	4.0311	3.83425	4.7655	4.80996
ENSG00000131100	ATP6V1E1	5.02895	4.62645	4.72461	5.29995	5.41449	4.99668	4.96044
ENSG00000138069	RAB1A	4.00754	4.94329	4.96842	5.86676	5.82627	5.27346	4.90313
ENSG00000198833	UBE2J1	3.46712	4.68808	4.66578	4.87534	4.93359	5.49873	5.32674
ENSG00000168067	MAP4K2	5.19505	4.64531	4.59531	3.64572	3.27736	4.11159	4.63432
ENSG00000162231	NXF1	5.50377	4.24784	4.33718	4.23276	4.34114	5.95704	5.85209
ENSG00000101193	GID8	4.2334	4.54396	4.46908	4.54262	4.65167	4.77334	4.63255
ENSG00000033100	CHPF2	4.71354	4.64925	4.91636	4.5377	4.26557	4.54327	4.28419
ENSG00000101224	CDC25B	5.05493	4.98024	4.82764	3.61303	4.30975	3.02694	2.84817
ENSG00000142230	SAE1	4.02779	4.85549	4.80302	3.77035	3.69217	3.16964	2.85664
ENSG00000126261	UBA2	3.32445	4.69388	4.71094	4.06203	3.96572	3.49446	3.24846
ENSG00000100599	RIN3	4.36866	4.11468	4.23696	4.80217	4.60166	5.86084	5.46508
ENSG00000169413	RNASE6	7.01767	6.6265	6.85682	5.72919	6.32591	5.47728	5.53824
ENSG00000115275	MOGS	3.61842	5.01863	4.92196	4.68266	4.56982	3.45749	2.85123
ENSG00000171310	CHST11	3.0361	5.21436	5.09607	5.6738	5.52812	3.90468	3.42441
ENSG00000143799	PARP1	2.68237	5.10898	5.02619	3.51646	3.46129	1.46845	2.17159
ENSG00000125952	MAX	4.68047	4.38652	4.43018	3.31315	3.78817	4.35093	4.436
ENSG00000167747	C19orf48	5.42544	4.72999	4.79283	2.50349	2.25467	2.9835	2.65624
ENSG00000007520	TSR3	5.94972	4.48873	4.26165	4.39076	4.33131	3.82244	4.39516
ENSG00000126012	KDM5C	4.21063	4.84024	4.17775	4.3879	4.36926	4.34162	4.41535
ENSG00000107798	LIPA	2.88437	5.1604	5.03158	10.2117	10.3245	2.51391	3.06395
ENSG00000167470	MIDN	4.3871	5.02682	5.02183	4.74677	4.84024	5.78294	6.05055
ENSG00000167851	CD300A	5.72513	4.97686	4.46512	5.19378	4.61983	4.05712	3.86842
ENSG00000144136	SLC20A1	4.23425	4.69124	4.74677	4.59618	4.59531	3.39683	3.22059
ENSG00000100603	SNW1	3.32781	4.70988	4.81524	4.14785	4.17976	4.60765	4.53736
ENSG00000161671	EMC10	3.59859	4.86253	4.68095	5.57842	5.39682	4.71857	4.37071
ENSG00000198624	CCDC69	3.46616	4.61717	4.83613	4.06784	4.33602	5.6181	5.71127
ENSG00000177674	AGTRAP	5.01676	4.64869	4.98112	4.36537	3.84584	5.20747	5.73257
ENSG00000185215	TNFAIP2	6.30277	4.9203	5.24711	5.9507	6.39102	6.99851	6.80927
ENSG00000168961	LGALS9	4.8742	4.00617	3.74933	6.37502	5.76512	5.08698	5.1927
ENSG00000174780	SRP72	3.382	4.84395	4.82649	4.14221	4.3153	3.2581	3.30329
ENSG00000120727	PAIP2	3.80517	4.67724	4.8569	3.69937	3.90075	5.36235	5.18619
ENSG00000138085	ATRAID	4.64531	4.54686	4.53903	5.12647	5.17176	3.92688	3.9242
ENSG00000004455	AK2	4.42093	5.00721	4.84098	3.80287	3.69305	3.03993	2.74421
ENSG00000173113	TRMT112	4.67662	4.69561	4.456	4.18709	4.45228	4.71188	4.92196
ENSG00000141968	VAV1	4.77046	4.90437	4.85082	4.65167	4.48732	4.95944	4.93765
ENSG00000160221	C21orf33	4.9636	4.43825	4.42666	4.99933	4.9636	2.88503	3.12141
ENSG00000149499	EML3	5.54195	4.23809	4.10541	4.51377	4.29988	5.37305	4.85285
ENSG00000176619	LMNB2	3.37975	5.30256	5.06973	3.43434	3.24829	2.208	1.85242
ENSG00000130770	ATPIF1	5.14754	4.36359	4.40784	4.2015	4.22601	3.30858	3.67147
ENSG00000210196	MT-TP	6.79523	2.81739	3.5291	3.10718	4.29616	5.01496	5.80366
ENSG00000156858	PRR14	6.17295	4.25726	4.12048	3.66816	3.78286	4.99317	5.16648
ENSG00000119314	PTBP3	3.10169	4.7992	4.85458	4.15608	4.22121	3.35341	3.54014
ENSG00000205581	HMGN1	4.52987	4.89772	4.84253	3.66293	3.72314	3.69481	3.65681
ENSG00000151465	CDC123	4.60019	5.05207	5.03377	3.87157	4.14881	3.30517	3.64538
ENSG00000213593	TMX2	4.00413	4.49075	4.3914	4.79021	4.79549	3.78967	3.88622
ENSG00000213722	DDAH2	5.3346	3.70624	3.5654	4.28557	4.48677	5.92119	5.95593
ENSG00000167642	SPINT2	5.23318	3.81669	3.09796	6.01593	5.71373	3.6541	3.93692
ENSG00000134516	DOCK2	3.80287	5.07693	5.11609	4.51693	4.64695	3.5766	3.85581
ENSG00000164054	SHISA5	4.97506	4.36926	4.2536	4.43081	4.36433	4.36926	4.45412
ENSG00000115649	CNPPD1	4.03624	4.55581	4.466	4.52362	4.91073	4.65012	4.51786
ENSG00000137970	RPL7P9	5.81586	4.09102	3.98689	2.69011	3.14403	6.72023	6.57409
ENSG00000136271	DDX56	5.63594	4.17602	4.11994	3.57506	3.66333	4.33002	4.29757
ENSG00000143570	SLC39A1	4.49283	5.03461	5.14547	5.75436	5.56332	3.43813	3.64137
ENSG00000167613	LAIR1	5.29861	5.32853	5.46377	5.56922	5.11392	3.43305	3.58948
ENSG00000182154	MRPL41	6.31305	4.24207	3.96739	4.37392	4.23941	4.30135	3.95433
ENSG00000155629	PIK3AP1	3.3398	5.59129	5.62233	6.54341	6.13706	3.53719	3.79242
ENSG00000102103	PQBP1	5.32446	4.35914	4.15549	3.66973	3.88537	5.52338	5.75436
ENSG00000204574	ABCF1	3.88948	4.32419	4.2865	4.03667	4.05833	4.62306	4.46572
ENSG00000197747	S100A10	5.94004	4.59231	5.5355	5.98688	6.04051	7.36232	7.71072
ENSG00000141101	NOB1	4.32049	4.40784	4.28609	3.4483	3.23043	3.89915	3.57616
ENSG00000116691	MIIP	6.15092	3.97216	3.85861	4.24006	3.68456	4.58078	5.05879
ENSG00000106628	POLD2	4.89184	4.74934	4.47362	3.04395	2.82802	2.43174	2.3353
ENSG00000127837	AAMP	4.99933	4.56408	4.41037	4.24644	4.11937	4.13606	3.90697
ENSG00000089289	IGBP1	4.19923	4.49456	4.80493	4.07234	4.32049	5.24321	5.45171
ENSG00000125356	NDUFA1	4.8144	5.05352	4.89884	5.35118	5.68945	5.05278	5.739
ENSG00000104824	HNRNPL	3.94285	4.66875	4.60166	3.75001	3.63992	4.82486	4.76314
ENSG00000172932	ANKRD13D	6.47269	4.70739	4.88026	3.41274	3.51375	5.23318	5.42351
ENSG00000130164	LDLR	4.22837	5.41583	5.57652	3.44723	3.61377	3.17303	3.49649
ENSG00000103549	RNF40	3.73651	4.52769	4.47237	4.49514	4.34851	4.65369	4.65645
ENSG00000137404	NRM	5.46789	4.72534	4.94191	2.72759	2.65017	4.88485	5.0486
ENSG00000107263	RAPGEF1	3.61934	5.23318	5.35889	6.21002	5.98236	5.93703	5.21265
ENSG00000168374	ARF4	3.95194	4.86683	4.79099	4.86253	4.88797	5.08522	4.75913
ENSG00000099800	TIMM13	4.54823	4.67112	4.26605	4.2642	4.10379	3.99137	4.03507
ENSG00000116521	SCAMP3	3.69706	4.70208	4.69229	5.01275	5.03158	3.61595	3.65919
ENSG00000152102	FAM168B	2.97712	4.59867	4.64794	4.71094	4.76464	4.89528	4.64475
ENSG00000173801	JUP	4.07026	4.59618	4.45732	2.78051	4.06784	4.44164	4.48328
ENSG00000101057	MYBL2	4.94329	5.3908	5.37838	1.53805	0.597956	2.03684	-0.298001
ENSG00000143933	CALM2	4.05276	4.82486	4.90675	5.53423	5.66288	3.73497	3.7484
ENSG00000182149	IST1	4.72712	4.37132	4.51842	4.34397	4.50086	5.70357	5.39553
ENSG00000104738	MCM4	3.16827	5.69901	5.4952	2.46322	1.90759	1.3777	1.19746
ENSG00000174574	AKIRIN1	3.3356	4.93359	4.71188	5.50776	5.44484	5.3346	4.87271
ENSG00000204569	PPP1R10	4.41258	4.5474	4.61886	4.56206	4.56572	4.54099	3.91867
ENSG00000171603	CLSTN1	4.27578	4.91425	4.85549	4.96842	4.98024	2.6693	2.70618
ENSG00000167645	YIF1B	5.14547	4.63432	4.42525	4.76726	4.84672	3.77068	4.3037
ENSG00000183258	DDX41	4.90244	4.17632	4.15857	4.18649	3.97787	5.32853	5.21605
ENSG00000148672	GLUD1	4.06662	4.79994	4.90168	4.74065	4.80302	3.80921	3.3862
ENSG00000134590	FAM127A	5.71127	4.33916	4.36705	5.18998	5.04975	4.15173	4.25809
ENSG00000143382	ADAMTSL4	5.89457	5.4858	5.52185	6.32591	6.6265	3.48931	3.51712
ENSG00000182179	UBA7	5.18998	4.16912	4.24006	4.44034	4.40269	3.20916	4.02505
ENSG00000147416	ATP6V1B2	4.72104	5.18158	5.44094	6.34113	6.59885	4.65462	4.4626
ENSG00000149182	ARFGAP2	5.08284	4.43364	4.37487	3.6905	3.77969	4.40161	4.13817
ENSG00000105968	H2AFV	4.17272	4.69842	4.71139	3.32277	3.15833	4.17238	3.94421
ENSG00000132017	DCAF15	5.24711	4.38142	4.19691	3.37233	3.64611	5.28444	5.12793
ENSG00000126945	HNRNPH2	3.71717	4.8604	4.94717	4.41414	4.44215	5.16648	4.68095
ENSG00000096746	HNRNPH3	4.33718	4.31295	4.3732	3.4363	3.5723	4.85549	4.66578
ENSG00000027697	IFNGR1	4.6932	4.97825	5.29685	6.95218	7.03388	6.07025	6.01238
ENSG00000166987	MBD6	5.14907	4.40269	4.59867	4.07757	4.09002	4.30975	4.40402
ENSG00000091317	CMTM6	2.67791	5.1505	5.40476	5.68043	5.77202	4.88222	4.59145
ENSG00000160741	CRTC2	5.21053	4.31426	4.34162	4.10415	4.14428	6.42285	6.47992
ENSG00000167461	RAB8A	3.93501	4.77913	4.357	4.58154	4.47413	4.01729	4.32341
ENSG00000176087	SLC35A4	3.9794	4.97925	4.84796	4.50012	4.46908	3.36833	3.18352
ENSG00000100427	MLC1	3.77522	5.2308	4.3871	-0.88075	-0.87901	1.36301	2.04683
ENSG00000155508	CNOT8	3.96325	4.64342	4.5324	3.89982	3.87157	4.92118	4.88578
ENSG00000137497	NUMA1	3.79933	4.46362	4.5272	4.26109	4.01249	3.80021	3.80663
ENSG00000189091	SF3B3	3.55531	4.82386	4.90067	3.86823	3.90288	2.50907	2.15955
ENSG00000200087	SNORA73B	5.02334	4.10935	3.60941	3.10718	2.89594	4.70017	6.93005
ENSG00000072110	ACTN1	3.39592	4.45961	4.9203	6.05582	5.92673	4.06784	3.91482
ENSG00000132361	CLUH	4.03214	4.3968	4.18839	4.67112	4.48406	2.90057	1.67651
ENSG00000118971	CCND2	3.08377	4.3153	4.19606	4.56408	4.40095	3.21643	3.11047
ENSG00000182979	MTA1	5.0139	4.35826	4.28208	2.59858	2.65861	3.5955	3.99334
ENSG00000226360	RPL10AP6	4.79474	4.4084	4.57954	3.61595	3.42278	5.43202	5.02682
ENSG00000146083	RNF44	3.83209	4.77334	4.70673	3.98132	4.17775	3.91361	4.46152
ENSG00000102172	SMS	4.53065	4.02687	4.15033	4.71188	4.89014	4.41609	4.61295
ENSG00000172936	MYD88	4.27013	5.03758	5.11184	5.6664	5.73489	4.45887	4.98496
ENSG00000127616	SMARCA4	4.13636	4.52443	4.45664	4.07185	4.01449	2.63287	3.07997
ENSG00000266714	MYO15B	5.17049	4.21063	4.65012	2.87733	2.80131	4.42211	4.49397
ENSG00000125977	EIF2S2	4.88485	4.58753	4.58753	4.20746	4.16374	3.35837	3.40121
ENSG00000161202	DVL3	4.36652	4.18313	4.2804	5.33296	5.01065	4.44726	4.23735
ENSG00000168610	STAT3	3.14599	4.92995	4.99461	4.1246	4.27149	4.40695	4.52668
ENSG00000147649	MTDH	3.03653	4.91731	4.88706	4.86978	4.78444	2.85481	3.20254
ENSG00000184634	MED12	3.33661	4.61983	4.60019	4.22339	4.19852	3.4118	3.48421
ENSG00000128604	IRF5	5.62028	5.163	5.11844	5.56467	5.64633	4.03667	4.15955
ENSG00000102034	ELF4	3.28279	4.44726	4.53957	5.04477	4.84169	5.50776	5.5159
ENSG00000137207	YIPF3	4.19645	4.58468	4.7858	4.81239	4.90732	4.33193	4.46084
ENSG00000107341	UBE2R2	4.10415	4.36155	4.34891	4.37132	4.35914	5.25195	5.35758
ENSG00000135926	TMBIM1	2.61987	4.50606	4.47308	6.04659	5.92119	4.76938	4.67935
ENSG00000119318	RAD23B	3.32627	4.78502	4.68374	4.69474	4.66796	3.95862	4.12684
ENSG00000123064	DDX54	3.59925	4.56517	4.25436	4.06906	4.06957	3.78556	3.70624
ENSG00000122140	MRPS2	4.49075	4.52606	4.15422	3.71717	3.5955	3.37336	3.87637
ENSG00000136930	PSMB7	3.92231	4.66646	4.51291	3.82322	3.82497	4.75165	4.94329
ENSG00000204394	VARS	3.34804	4.13136	3.91482	5.14297	5.02985	3.26788	2.89564
ENSG00000131467	PSME3	3.38323	4.68549	4.66796	4.41325	4.44501	3.90332	3.73753
ENSG00000184640	SEPT9	3.94888	5.00052	5.1067	5.21053	5.22722	4.17602	4.40021
ENSG00000149428	HYOU1	3.09548	4.94191	4.75674	4.75165	4.64869	2.7127	3.00868
ENSG00000135596	MICAL1	6.0616	4.87692	4.64475	5.33794	5.45449	5.50377	4.97686
ENSG00000130775	THEMIS2	5.14655	4.57799	4.61206	5.68165	5.38893	6.2426	6.43398
ENSG00000071564	TCF3	3.49893	4.58236	4.60645	3.28142	3.4099	1.79703	2.8258
ENSG00000239306	RBM14	3.05756	4.78444	4.92292	4.0578	3.92819	2.59398	2.57963
ENSG00000141030	COPS3	3.55196	4.63777	4.52443	3.58787	3.75668	4.47881	4.30975
ENSG00000185591	SP1	3.53656	4.80302	5.00316	4.82386	4.82649	3.69569	3.84648
ENSG00000131069	ACSS2	5.1927	5.28553	5.35961	4.50283	4.49075	3.56042	3.75495
ENSG00000157637	SLC38A10	4.49134	4.96627	4.83697	5.12193	4.58002	1.87346	2.52458
ENSG00000124766	SOX4	4.59823	3.69988	3.49175	3.14045	2.88897	4.63099	4.68374
ENSG00000171206	TRIM8	4.0809	4.57164	4.67205	5.58343	5.43094	5.08105	5.31691
ENSG00000164091	WDR82	2.81635	4.74254	4.76005	4.4626	4.45664	4.33657	4.29059
ENSG00000163950	SLBP	3.58398	4.99317	4.97825	3.80627	3.84023	3.60079	2.89641
ENSG00000123146	ADGRE5	4.43138	4.456	4.41535	5.58963	5.24243	5.80154	5.73683
ENSG00000162734	PEA15	4.22244	5.43202	5.38045	6.19222	6.43026	4.23502	4.79021
ENSG00000048740	CELF2	3.09297	4.72908	4.86978	3.71302	3.82244	4.29498	4.05072
ENSG00000089063	TMEM230	3.82244	4.57051	4.68186	4.72407	4.90871	3.16703	3.75261
ENSG00000079616	KIF22	4.95612	4.73064	4.57265	1.96991	1.70013	3.09492	3.42505
ENSG00000129675	ARHGEF6	3.1505	4.70494	4.71703	3.29187	3.50251	1.8453	2.44199
ENSG00000108344	PSMD3	3.4483	4.71703	4.63432	4.90818	4.67809	3.58738	3.54466
ENSG00000076003	MCM6	3.26896	5.57989	5.50563	2.53082	2.40869	1.52828	0.508642
ENSG00000170043	TRAPPC1	5.00535	5.07061	4.99317	4.53065	4.61295	3.88673	3.79933
ENSG00000113161	HMGCR	3.2127	5.45282	5.65839	3.81012	3.92661	3.44552	3.57996
ENSG00000121060	TRIM25	3.87803	5.26374	5.3409	4.19645	4.16209	4.43796	4.71139
ENSG00000185000	DGAT1	4.92995	3.91955	3.90332	4.73774	4.68893	4.80386	5.04074
ENSG00000161999	JMJD8	4.40402	4.18206	4.50695	4.52918	4.33916	3.6905	4.19191
ENSG00000035403	VCL	2.56416	4.40337	4.61295	5.92285	5.99611	2.69161	2.6183
ENSG00000171552	BCL2L1	3.78215	3.17517	3.11009	5.24918	5.35515	4.30432	4.17272
ENSG00000197070	ARRDC1	6.16395	4.4092	4.33131	3.7036	3.68043	4.74254	4.92881
ENSG00000210151	MT-TS1	6.16731	3.63271	3.62922	3.56455	5.00913	6.0785	5.78294
ENSG00000171867	PRNP	3.20335	4.79474	4.77498	5.42784	5.28211	4.86791	4.63929
ENSG00000109919	MTCH2	4.35585	4.7655	4.59823	4.87059	4.91731	2.91561	3.10595
ENSG00000041357	PSMA4	4.78502	4.45412	4.44501	4.01301	4.03878	4.1012	4.21282
ENSG00000122565	CBX3	4.0311	4.51291	4.51101	3.54832	3.66293	3.54348	3.62993
ENSG00000010322	NISCH	5.64027	4.89014	5.07807	3.59686	3.69988	3.71102	3.69661
ENSG00000156860	FBRS	4.16611	4.42754	4.35093	4.4344	4.4344	5.87008	5.56177
ENSG00000071626	DAZAP1	4.77122	4.32154	4.27407	3.80394	3.68515	3.7682	3.89371
ENSG00000154832	CXXC1	5.12296	4.21719	4.14709	3.49841	3.60577	4.67724	4.88319
ENSG00000072818	ACAP1	5.70357	4.23231	3.87104	1.74201	1.17582	4.00172	4.20328
ENSG00000196588	MKL1	4.2865	4.73589	4.75246	4.58753	4.76314	4.07375	4.16049
ENSG00000008083	JARID2	3.53305	3.91867	3.88077	3.15946	3.50365	6.40552	6.34113
ENSG00000166889	PATL1	3.27475	4.31846	4.53065	5.01979	5.22872	4.47053	4.48406
ENSG00000199753	SNORD104	6.94261	4.84098	3.60374	3.5472	3.36951	4.70739	4.89707
ENSG00000090487	SPG21	4.6461	4.54188	4.65067	5.60877	5.48247	3.97908	4.29666
ENSG00000129083	COPB1	4.01301	4.72052	4.68435	4.57872	4.59447	4.27204	4.12504
ENSG00000198563	DDX39B	3.50896	4.70907	4.53736	4.04861	4.11624	4.51943	4.26822
ENSG00000170606	HSPA4	2.36067	4.70407	4.72052	4.67573	4.74934	2.87912	3.52564
ENSG00000159128	IFNGR2	4.27937	4.33792	4.60906	6.43637	6.45069	5.91046	5.68043
ENSG00000158941	CCAR2	3.875	4.34689	4.36051	4.02078	4.05072	4.49397	4.54686
ENSG00000100811	YY1	3.82137	4.59318	4.60336	3.68103	3.79861	4.32831	4.4092
ENSG00000125166	GOT2	3.82861	4.42959	4.16153	4.52852	4.30432	2.49046	2.72759
ENSG00000250321	RP11-478C6.4	5.98518	3.93747	4.33063	2.8733	3.09115	6.35324	6.31652
ENSG00000171604	CXXC5	4.15082	4.28557	4.55971	4.51429	4.29118	4.9203	4.64408
ENSG00000145494	NDUFS6	4.87877	4.36092	4.11525	4.49823	4.48328	4.75842	4.63715
ENSG00000173757	STAT5B	4.30486	4.34162	4.30135	3.44479	3.47172	2.73205	3.18769
ENSG00000182180	MRPS16	4.19052	4.41912	4.43081	4.47881	4.41609	3.40899	2.98165
ENSG00000119777	TMEM214	4.49765	4.48272	4.47053	4.2764	4.06906	3.42758	3.54832
ENSG00000101347	SAMHD1	6.01593	7.6397	7.72512	7.08051	7.22597	4.36051	4.72052
ENSG00000265206	RP5-1171I10.5	5.98236	4.41414	4.61588	3.38695	3.43471	4.47942	4.55326
ENSG00000188566	NDOR1	3.23573	4.60115	4.48873	4.16374	4.16997	4.41833	4.20466
ENSG00000130826	DKC1	3.61756	4.567	4.43658	3.30534	3.25618	2.93036	2.19897
ENSG00000087269	NOP14	4.01907	4.41762	4.36537	3.78571	3.77235	1.83605	2.33332
ENSG00000116688	MFN2	3.69988	4.19757	4.22536	5.24243	5.13962	4.35481	4.17423
ENSG00000111885	MAN1A1	2.32456	6.05582	5.58466	4.82078	4.6932	3.1674	3.01601
ENSG00000150593	PDCD4	3.85949	4.42372	4.37196	2.82518	3.00518	4.4084	4.70208
ENSG00000055917	PUM2	3.64194	4.60843	4.65864	3.54466	3.71011	3.9956	3.94381
ENSG00000176953	NFATC2IP	4.93944	4.17808	4.20508	3.2992	3.19478	3.71544	3.57693
ENSG00000133243	BTBD2	4.8569	4.36652	4.45228	3.16479	3.39228	3.39942	3.8891
ENSG00000197063	MAFG	4.13606	4.69229	4.85354	4.23064	4.26059	5.20496	5.19505
ENSG00000214253	FIS1	3.80978	4.46908	4.32831	4.5324	4.41535	4.42525	4.75246
ENSG00000115310	RTN4	3.76885	4.93765	5.00455	5.38745	5.41583	3.98862	3.79358
ENSG00000168010	ATG16L2	6.08515	4.48732	4.33792	3.49446	3.62717	3.62368	3.97216
ENSG00000136628	EPRS	3.67563	4.53957	4.72262	4.61398	4.53585	1.15952	2.10377
ENSG00000095303	PTGS1	3.78286	3.38881	3.42106	6.79523	6.63017	2.89721	2.93799
ENSG00000100528	CNIH1	2.01813	4.54823	4.61503	4.85354	4.81864	4.34287	4.83613
ENSG00000168710	AHCYL1	3.41219	4.45798	4.58154	5.12296	5.14907	3.41359	3.62803
ENSG00000164754	RAD21	2.67249	4.83847	4.87059	3.63637	3.79276	3.427	3.34563
ENSG00000125818	PSMF1	3.74552	4.4429	4.38926	4.31247	4.25601	4.1708	4.07234
ENSG00000120899	PTK2B	4.46572	4.85855	4.94833	3.31859	3.15366	6.2537	6.13146
ENSG00000126457	PRMT1	3.94231	4.45153	4.28944	3.79028	3.76491	3.57742	3.92688
ENSG00000077420	APBB1IP	4.43658	4.85354	4.96266	5.32251	5.38196	3.45061	2.91179
ENSG00000125901	MRPS26	4.53805	4.6574	4.11685	3.96325	3.70174	2.97375	3.11496
ENSG00000140678	ITGAX	6.45863	3.87288	4.54396	7.65131	8.28378	7.09151	6.99159
ENSG00000108528	SLC25A11	4.29247	4.57738	4.60765	5.1505	5.07157	3.73333	3.39592
ENSG00000151923	TIAL1	4.79283	4.25601	4.33002	3.68143	3.68143	4.7685	4.53165
ENSG00000108774	RAB5C	4.55581	4.51786	4.64695	5.25934	5.28657	5.93367	5.66846
ENSG00000100804	PSMB5	4.27089	4.59372	4.40021	4.52606	4.55099	2.94248	2.76592
ENSG00000198668	CALM1	4.17706	5.11266	4.97506	5.58466	5.8637	3.81669	3.72453
ENSG00000111775	COX6A1	4.74254	4.29616	4.27285	5.00808	4.79355	4.78671	5.11184
ENSG00000140287	HDC	5.79185	1.33084	1.98602	-2.06069	-2.16932	1.17462	-0.126394
ENSG00000130332	LSM7	5.42106	3.89747	3.93909	2.66759	3.08056	3.82041	4.45075
ENSG00000160633	SAFB	4.67205	4.3037	4.21891	3.72917	3.59509	4.7838	4.6461
ENSG00000171148	TADA3	4.2195	4.65167	4.6932	4.37268	4.28712	3.74805	3.80485
ENSG00000005893	LAMP2	2.78408	5.07313	5.2759	5.57116	5.5355	3.3137	3.50704
ENSG00000100304	TTLL12	3.36263	4.59679	4.52769	4.15282	4.01836	1.34402	2.23397
ENSG00000158715	SLC45A3	4.11334	1.80934	1.59477	3.93626	3.49757	2.61225	1.04972
ENSG00000111667	USP5	3.97139	4.63053	4.58078	4.29247	4.24859	2.36784	2.71249
ENSG00000105639	JAK3	6.34862	5.37561	5.53083	-0.207796	0.0782035	3.89259	4.90675
ENSG00000138413	IDH1	4.89276	5.09525	5.24243	6.03191	6.01771	1.48297	0.683675
ENSG00000173473	SMARCC1	2.31065	4.74521	4.70988	3.55415	3.5766	2.60942	2.91471
ENSG00000111897	SERINC1	3.23401	5.15932	5.28553	5.53824	5.64752	4.91012	4.58523
ENSG00000115232	ITGA4	2.3194	5.14655	5.1316	1.70338	2.17351	2.49336	2.73872
ENSG00000185122	HSF1	4.26351	4.11008	4.09929	4.17706	4.19691	4.39217	4.70072
ENSG00000148296	SURF6	4.68095	4.044	4.06433	3.89826	3.96859	3.17999	3.86842
ENSG00000055130	CUL1	3.85753	4.82649	4.49134	4.07851	3.82462	3.23043	3.86903
ENSG00000072135	PTPN18	4.58078	4.25883	4.48478	4.84024	4.89393	4.58683	4.73589
ENSG00000169957	ZNF768	4.71783	4.19557	4.09872	4.2985	4.19191	1.56735	2.55392
ENSG00000124214	STAU1	3.93178	4.48071	4.56781	4.45544	4.45961	4.16153	4.31377
ENSG00000115762	PLEKHB2	3.31013	4.84253	4.9955	5.8098	5.88226	4.70208	4.34727
ENSG00000161179	YDJC	4.50486	4.59447	4.30726	3.65952	3.04311	4.02253	3.68456
ENSG00000198356	ASNA1	3.12411	4.89276	4.95565	5.28307	5.28444	3.43944	3.24284
ENSG00000178913	TAF7	4.24644	4.42585	4.52193	4.03507	3.97036	4.45798	4.14169
ENSG00000145703	IQGAP2	3.35529	5.00808	5.12296	4.46908	4.58683	1.59796	2.65493
ENSG00000035862	TIMP2	4.18357	5.1316	5.28444	6.61557	6.64247	5.17698	5.10136
ENSG00000144224	UBXN4	3.35093	4.57425	4.57799	4.34962	4.30289	4.24721	4.22244
ENSG00000116251	RPL22	4.79099	4.48406	4.48148	2.84679	3.06169	4.10935	4.07145
ENSG00000213024	NUP62	4.27885	4.52918	4.48406	4.29498	4.18206	3.29807	3.58107
ENSG00000109113	RAB34	5.11392	4.86867	4.52668	3.18066	3.25498	5.29156	5.2676
ENSG00000158717	RNF166	4.93506	4.4352	4.45544	5.49382	5.36763	5.27865	5.51171
ENSG00000148773	MKI67	4.2507	5.6181	5.66111	1.9478	0.785532	0.41229	0.739781
ENSG00000105518	TMEM205	6.4554	4.65067	4.54188	4.45348	4.07757	4.95244	5.14297
ENSG00000104907	TRMT1	5.5878	3.78869	3.63587	3.46892	3.44432	3.6254	3.72255
ENSG00000125652	ALKBH7	4.6145	4.45348	4.39878	4.35401	4.37863	5.46508	5.795
ENSG00000129255	MPDU1	4.36155	4.47808	4.45153	4.83408	4.75359	4.63929	4.07556
ENSG00000113141	IK	4.19365	4.33564	4.52114	3.95973	4.14119	4.52114	4.42454
ENSG00000143653	SCCPDH	3.48738	4.63651	4.59027	4.2184	4.34287	2.58458	3.11569
ENSG00000184787	UBE2G2	4.82764	4.18264	4.14505	4.04655	4.03624	3.1722	3.36353
ENSG00000020633	RUNX3	3.36306	5.53083	5.38893	2.84244	3.17959	4.97409	5.11844
ENSG00000214212	C19orf38	5.30256	5.12647	5.08105	4.59027	4.70673	7.12772	7.13589
ENSG00000068831	RASGRP2	5.75049	4.4202	4.49765	-0.369016	-0.88382	4.7576	4.9614
ENSG00000170581	STAT2	5.06475	5.20747	5.28766	4.72052	4.52009	3.78726	3.87057
ENSG00000143742	SRP9	3.33516	4.43018	4.62306	4.19427	4.0285	4.01836	3.35242
ENSG00000185651	UBE2L3	4.32341	4.39752	4.51943	4.0955	4.15127	3.73705	3.72038
ENSG00000164548	TRA2A	4.29118	4.08436	4.32419	3.18891	3.35242	5.06675	4.83697
ENSG00000167900	TK1	4.85775	5.80154	5.68945	2.55392	1.62481	-3.32193	1.04721
ENSG00000119707	RBM25	4.18709	4.30766	4.36293	3.59264	3.69622	3.99244	3.98821
ENSG00000227057	WDR46	4.7057	3.96174	3.93178	3.7189	3.39278	4.64285	4.10764
ENSG00000227671	RP11-488L18.4	3.8333	4.36293	4.66508	4.17859	4.20988	3.47848	3.61091
ENSG00000087152	ATXN7L3	4.02536	4.66967	4.61785	4.31295	4.22837	4.71094	4.16298
ENSG00000064201	TSPAN32	4.37863	3.46616	3.2728	4.16427	3.81012	3.23333	3.95111
ENSG00000140350	ANP32A	4.94111	4.64794	4.72319	3.66522	3.76543	3.54205	3.46566
ENSG00000144567	FAM134A	3.73094	4.23863	4.27826	4.66796	4.74138	3.90288	3.59925
ENSG00000134684	YARS	4.44341	3.98481	4.16912	3.78215	3.74481	3.6825	3.26025
ENSG00000179958	DCTPP1	3.68906	4.51028	4.21438	3.94888	3.88189	2.17106	2.77072
ENSG00000175193	PARL	6.11616	4.81625	4.62369	3.81807	3.9238	4.55326	4.56781
ENSG00000155287	SLC25A28	5.7893	4.00172	3.72788	3.50277	3.18725	5.64027	5.90325
ENSG00000198805	PNP	3.93218	4.32758	4.39606	4.56781	3.56647	4.3914	3.64937
ENSG00000168496	FEN1	4.06957	5.09784	4.8332	2.17812	1.88519	2.38723	1.60134
ENSG00000065911	MTHFD2	3.74402	4.44864	4.6145	4.25121	4.2447	2.68532	2.62466
ENSG00000147130	ZMYM3	4.54099	4.44577	4.42808	3.27993	3.59599	1.28707	2.40421
ENSG00000222414	RNU2-59P	5.89002	5.22256	4.23169	2.93545	0.207148	5.9773	7.7745
ENSG00000160877	NACC1	3.95901	4.49397	4.45798	4.78806	4.72104	2.73358	2.97482
ENSG00000005075	POLR2J	5.17355	4.29563	4.19329	4.20056	3.86016	5.60716	5.65373
ENSG00000003756	RBM5	5.38745	4.20328	4.36017	3.14731	3.26025	4.05883	4.13762
ENSG00000065268	WDR18	4.68549	4.43658	4.14336	3.32445	3.73926	2.07425	3.12656
ENSG00000099622	CIRBP	5.11488	3.82976	3.82723	3.43067	3.63271	5.99777	5.65066
ENSG00000100364	KIAA0930	4.59076	5.2894	5.56023	7.03388	7.00515	3.09951	3.23219
ENSG00000118855	MFSD1	4.11468	4.9636	5.17355	5.57328	5.65219	3.58972	3.61842
ENSG00000076108	BAZ2A	2.79517	4.61651	4.71555	4.11838	4.13942	4.40625	4.85956
ENSG00000099804	CDC34	4.81625	4.0578	4.01794	3.77685	3.63218	5.30742	5.3745
ENSG00000120733	KDM3B	2.96179	4.66338	4.74176	3.85442	4.02687	3.78129	3.79624
ENSG00000171161	ZNF672	4.16533	4.46836	4.2184	4.43198	4.44817	4.09929	4.29698
ENSG00000205339	IPO7	2.57963	4.74784	4.65462	4.66046	4.72052	1.94742	2.22482
ENSG00000031698	SARS	4.58683	4.15913	4.12922	4.22121	4.27285	4.20988	4.52769
ENSG00000141524	TMC6	4.08038	3.56907	3.36144	5.65373	5.29352	4.80118	4.80118
ENSG00000132591	ERAL1	4.7685	4.27204	4.044	3.9238	3.70849	3.01084	2.93711
ENSG00000140400	MAN2C1	5.24501	3.85949	3.75228	4.22468	4.31796	5.4175	5.46789
ENSG00000093010	COMT	4.70739	4.41454	4.37807	4.68728	4.73522	2.77072	3.38079
ENSG00000176014	TUBB6	4.54327	3.98862	3.5472	5.8425	5.51855	3.92171	3.5405
ENSG00000168002	POLR2G	5.20401	4.6145	4.36473	4.15955	4.22877	3.77152	4.40269
ENSG00000082641	NFE2L1	4.40461	4.64408	4.79771	5.23201	5.18935	2.54709	2.60079
ENSG00000110514	MADD	4.14119	4.34024	4.29757	3.84106	3.84919	4.38884	4.28712
ENSG00000103365	GGA2	4.44164	4.55888	4.63573	4.6145	4.97601	4.67573	4.55798
ENSG00000047315	POLR2B	3.45407	4.65012	4.54964	3.99974	4.14655	3.99842	3.75036
ENSG00000110934	BIN2	5.01979	4.15667	3.82497	2.95623	2.61581	3.96325	4.22536
ENSG00000167088	SNRPD1	4.68186	4.56466	4.41762	3.0719	3.10339	3.31128	2.61608
ENSG00000057757	PITHD1	4.59531	4.1347	3.98076	3.42955	3.66973	4.98496	4.80659
ENSG00000163346	PBXIP1	4.52275	4.09213	4.01032	3.91361	4.00285	3.17563	3.69622
ENSG00000055044	NOP58	3.94421	4.20276	4.02964	3.19554	3.13695	3.25	3.2739
ENSG00000198218	QRICH1	3.51336	4.20056	4.38049	3.99244	3.9872	4.29247	4.32012
ENSG00000270170	NCBP2-AS2	6.10818	4.00754	3.89915	3.85396	3.6387	5.53423	4.66046
ENSG00000140521	POLG	4.17487	4.47176	4.41833	4.15173	4.06489	3.29869	3.28308
ENSG00000148396	SEC16A	3.82587	4.29757	4.76398	4.34764	4.24721	4.28609	4.25183
ENSG00000182952	HMGN4	3.48693	4.66726	4.49566	4.02911	3.75081	3.92072	2.80403
ENSG00000162613	FUBP1	3.42505	4.59145	4.65956	3.17054	3.23194	3.47278	3.19232
ENSG00000086062	B4GALT1	3.16227	4.55971	4.75359	5.18026	5.10789	5.97102	5.99355
ENSG00000245532	NEAT1	5.10619	4.22952	4.06957	4.05977	3.97836	4.88578	5.54482
ENSG00000205531	NAP1L4	4.14013	4.37196	4.2919	3.07763	3.08203	3.51607	3.0773
ENSG00000157600	TMEM164	3.19232	4.20937	4.10764	4.16769	4.11525	2.74848	3.10169
ENSG00000185359	HGS	5.01863	3.95973	3.98433	3.90697	3.83225	5.98916	5.98916
ENSG00000173442	EHBP1L1	4.68635	4.57104	4.78094	5.16907	4.98631	4.90675	5.43942
ENSG00000112110	MRPL18	5.12423	4.71354	4.58002	4.10764	4.00827	2.15781	2.09138
ENSG00000204371	EHMT2	5.24918	3.86381	3.92739	4.43018	4.31377	2.80243	2.65912
ENSG00000115325	DOK1	4.62875	4.54459	4.43825	4.61117	4.62796	3.8123	3.6905
ENSG00000068724	TTC7A	4.72605	5.57442	5.50044	4.83613	4.63164	4.15716	4.5604
ENSG00000023191	RNH1	4.5272	4.2334	4.64342	5.87725	6.02601	4.66796	4.71783
ENSG00000115073	ACTR1B	4.48478	3.95655	3.87539	5.04197	4.58753	4.07807	4.15173
ENSG00000115935	WIPF1	3.26459	4.66046	4.77761	4.66508	4.91127	4.35585	4.41912
ENSG00000109111	SUPT6H	4.00285	4.2447	4.35641	4.1352	4.18649	5.01764	4.90437
ENSG00000138095	LRPPRC	3.14784	4.66796	4.44164	3.87862	3.9515	1.89425	1.72408
ENSG00000241839	PLEKHO2	4.07234	4.5574	4.70407	6.32968	6.11616	6.13962	5.86084
ENSG00000132963	POMP	4.44103	4.20466	4.26351	5.08105	5.15932	5.3926	4.97306
ENSG00000205352	PRR13	4.78171	4.53065	4.66416	4.42211	4.39319	4.79021	4.70673
ENSG00000232112	TMA7	5.65066	4.2536	4.20562	3.7168	3.77636	5.54835	5.62233
ENSG00000013275	PSMC4	3.6945	4.36051	4.33404	4.63164	4.54396	4.50945	4.54327
ENSG00000148308	GTF3C5	4.01567	4.17423	4.05399	3.78774	3.64137	3.62135	3.58864
ENSG00000115758	ODC1	2.52293	3.99596	3.89002	3.97631	3.75205	3.47978	2.80517
ENSG00000145912	NHP2	3.36183	4.72793	4.53805	3.70052	3.48472	3.09413	2.81564
ENSG00000158864	NDUFS2	3.74481	4.60019	4.56648	4.57104	4.61033	3.97579	4.06826
ENSG00000138073	PREB	4.99317	4.48919	4.37132	4.67205	4.55798	3.47417	3.04245
ENSG00000117691	NENF	6.14253	4.07807	3.7845	3.61668	3.81474	3.70255	4.08892
ENSG00000167797	CDK2AP2	5.16417	4.82078	4.66046	4.34689	4.59076	3.90925	4.28129
ENSG00000100422	CERK	4.64408	4.80217	4.87636	4.33063	4.60336	4.38518	4.8172
ENSG00000129911	KLF16	4.4352	4.436	4.17197	4.21282	4.34162	3.25347	3.7254
ENSG00000197903	HIST1H2BK	5.86084	5.05803	4.93696	5.02814	4.64194	3.71171	4.54262
ENSG00000105810	CDK6	2.15293	5.05493	4.98024	1.31711	1.1601	1.44124	1.03561
ENSG00000226950	DANCR	4.3968	4.67573	4.44577	1.6932	1.46105	3.76451	3.23093
ENSG00000260260	SNHG19	6.63484	4.28609	4.00468	1.81836	1.9831	4.52769	4.55385
ENSG00000130204	TOMM40	3.95943	4.49283	4.25883	5.1927	4.62137	1.86031	2.27458
ENSG00000100982	PCIF1	4.20798	4.20988	4.09602	3.57156	3.46357	5.14055	5.08951
ENSG00000095319	NUP188	3.43125	4.44164	4.32115	4.37706	4.35763	2.19345	2.07073
ENSG00000204568	MRPS18B	3.20087	4.27456	4.27368	4.49075	4.43766	3.79028	3.107
ENSG00000114779	ABHD14B	4.47808	4.07375	4.11725	3.82244	3.73973	4.07907	4.1215
ENSG00000076944	STXBP2	5.53976	3.70849	3.89044	4.55326	4.36652	6.79096	6.9234
ENSG00000090581	GNPTG	5.03854	4.357	4.32585	4.94498	5.02895	4.25254	4.13606
ENSG00000158417	EIF5B	4.85082	3.84842	3.93845	3.49893	3.57471	3.8747	3.28384
ENSG00000165006	UBAP1	3.87637	4.32115	4.36652	4.19487	4.20937	6.2667	6.00155
ENSG00000128973	CLN6	3.45651	4.29498	4.26059	4.48795	4.50778	2.5133	3.17868
ENSG00000169241	SLC50A1	4.70907	4.50086	4.41454	4.82566	4.67205	3.96702	3.7967
ENSG00000104518	GSDMD	5.80154	4.84672	4.12865	3.46566	3.54514	3.74265	3.56363
ENSG00000104765	BNIP3L	3.5654	4.39446	4.56466	3.78916	3.95973	4.96266	4.83847
ENSG00000160208	RRP1B	3.09737	4.16533	4.09102	4.69733	4.99668	0.370165	1.31985
ENSG00000006831	ADIPOR2	4.12865	4.49765	4.62234	3.8747	3.72604	4.07061	3.97457
ENSG00000167085	PHB	4.49456	4.46627	4.17567	4.34497	4.34689	1.60912	2.9781
ENSG00000178464	CTD-2192J16.15	5.06973	4.07185	4.25312	3.28223	3.38019	5.65066	5.39935
ENSG00000079805	DNM2	4.22014	4.52275	4.58468	4.45153	4.44103	4.26474	4.51291
ENSG00000164713	BRI3	5.50776	4.549	4.7685	6.06503	5.82992	6.63484	6.28407
ENSG00000072501	SMC1A	2.36571	5.15466	4.62424	3.9017	3.82137	2.35571	2.48744
ENSG00000197043	ANXA6	4.27407	5.42699	5.54835	4.32341	4.80786	2.82138	3.23756
ENSG00000102316	MAGED2	4.00216	4.55443	4.50235	3.92337	3.63711	2.9649	2.93868
ENSG00000187688	TRPV2	3.99244	3.59686	3.78215	6.79096	6.42571	3.38489	3.44332
ENSG00000147164	SNX12	3.83507	4.25312	4.41325	4.65864	4.60272	3.97354	3.8907
ENSG00000109332	UBE2D3	3.74115	4.34891	4.38226	4.00656	3.97139	5.51327	5.35637
ENSG00000160813	PPP1R35	6.26979	3.80517	3.666	2.78451	2.56954	5.43812	5.54323
ENSG00000149658	YTHDF1	4.11937	4.16769	4.22783	4.14169	4.08797	4.43913	4.20105
ENSG00000165672	PRDX3	3.06715	5.33794	5.22987	4.87782	4.98703	2.04719	1.47016
ENSG00000105655	ISYNA1	3.80711	2.87642	2.77298	2.39711	3.00619	4.61206	4.82649
ENSG00000118513	MYB	4.07061	4.83915	4.71498	-0.684991	-1.2821	1.36495	0.672728
ENSG00000114956	DGUOK	5.26374	4.03725	4.0955	3.19146	3.51712	4.31165	3.85907
ENSG00000167548	KMT2D	2.76738	4.61117	4.64102	3.98821	3.99596	4.04234	4.32531
ENSG00000203879	GDI1	6.10425	3.76395	3.85143	4.45887	4.6461	6.00463	5.67798
ENSG00000162704	ARPC5	4.35163	5.14907	5.33953	5.67798	5.86084	3.16506	3.52019
ENSG00000131149	GSE1	3.11725	3.33661	3.4775	3.40539	3.36423	3.42505	3.12364
ENSG00000170759	KIF5B	3.06903	4.64194	4.84733	4.96425	5.00316	3.64194	3.76146
ENSG00000100225	FBXO7	3.75994	3.86016	3.94053	3.83564	3.81837	4.69388	4.42808
ENSG00000103222	ABCC1	2.95568	3.93626	3.93626	4.30432	4.53165	2.80403	2.91306
ENSG00000115216	NRBP1	4.044	4.16298	4.02911	4.99842	4.95347	5.1316	5.25436
ENSG00000116604	MEF2D	4.549	5.56922	5.5171	3.37084	3.36833	5.89691	5.7274
ENSG00000089159	PXN	4.75674	4.87636	4.80934	4.63651	4.55443	5.88681	5.5355
ENSG00000100591	AHSA1	3.63133	4.58941	4.39822	4.06433	3.79405	2.75637	2.5909
ENSG00000170266	GLB1	3.25498	5.24711	5.39809	5.8566	5.8566	2.46878	2.89594
ENSG00000075426	FOSL2	3.64538	5.82401	5.96657	4.62424	4.23093	6.26335	6.50959
ENSG00000065135	GNAI3	3.94553	4.55676	4.64925	4.31846	4.34397	3.89747	4.07309
ENSG00000105700	KXD1	4.436	4.33834	4.3968	4.23735	4.19923	4.27089	4.26605
ENSG00000099942	CRKL	3.15366	4.59027	4.69388	3.92989	3.8907	3.75151	4.05591
ENSG00000112078	KCTD20	2.56637	4.34397	4.49823	4.38397	4.40625	4.63323	4.71498
ENSG00000179163	FUCA1	6.337	7.5599	6.20082	5.94004	6.09959	2.49006	2.00806
ENSG00000132780	NASP	5.08105	4.52009	4.46836	2.0192	2.0745	2.57066	2.60548
ENSG00000124762	CDKN1A	4.71139	5.87284	5.57328	7.80403	7.72512	6.33367	6.4554
ENSG00000116898	MRPS15	4.13942	3.6751	3.57693	4.38518	4.12208	5.07693	4.94717
ENSG00000116685	KIAA2013	4.48531	4.50012	4.42275	4.82875	4.6145	3.31895	3.81356
ENSG00000102699	PARP4	2.57927	4.83697	5.01275	4.95031	5.19612	2.87605	3.29382
ENSG00000130312	MRPL34	4.73984	4.29988	4.31426	4.4214	4.69561	3.37922	3.42159
ENSG00000023041	ZDHHC6	4.98703	4.50235	4.59231	3.90075	3.89873	3.32888	3.04813
ENSG00000110713	NUP98	3.02214	4.43913	4.50778	3.90883	4.01907	4.18895	4.23169
ENSG00000138363	ATIC	3.95229	4.35093	4.03725	4.54823	4.23474	1.52589	1.65794
ENSG00000257103	LSM14A	3.54258	4.52193	4.50283	3.57322	3.68985	4.28998	4.52193
ENSG00000158435	CNOT11	3.26953	4.65369	4.49726	3.97873	3.87539	3.6573	3.33661
ENSG00000079999	KEAP1	3.61229	4.23276	4.34209	3.98259	4.01675	3.39278	3.75994
ENSG00000088325	TPX2	4.13817	5.16578	5.04477	1.51468	0.542109	1.28006	-0.0787369
ENSG00000174243	DDX23	4.14537	4.46512	4.51377	4.02645	3.89552	2.24873	2.88967
ENSG00000156471	PTDSS1	2.98602	4.55326	4.53663	4.47109	4.41912	3.06395	3.3398
ENSG00000175334	BANF1	4.80118	4.58823	4.38463	3.97313	3.97908	3.04188	2.67721
ENSG00000167325	RRM1	3.38961	4.74677	4.72534	3.09989	2.89792	1.70438	2.2335
ENSG00000136448	NMT1	3.35341	4.41535	4.62137	4.23553	4.41762	3.49348	3.38129
ENSG00000108262	GIT1	4.46033	3.92739	3.83264	4.01187	3.9017	3.64572	4.08307
ENSG00000213983	AP1G2	4.44034	3.72688	3.66916	3.96994	3.73333	3.02031	3.60537
ENSG00000060491	OGFR	5.35236	4.35348	4.19427	4.85285	4.63573	5.7157	5.37305
ENSG00000008282	SYPL1	3.09899	4.29316	4.24644	3.76648	3.86231	3.66677	3.63711
ENSG00000196839	ADA	5.05207	4.57646	4.77334	1.7745	1.78259	3.91185	3.45061
ENSG00000141456	PELP1	5.04975	3.95229	3.78817	4.23619	4.21334	2.36397	2.74326
ENSG00000135316	SYNCRIP	2.66289	4.68095	4.58683	3.96042	3.8747	3.24067	3.29155
ENSG00000071859	FAM50A	6.28746	3.82497	3.91185	4.40997	4.42342	5.19164	5.35515
ENSG00000137876	RSL24D1	4.51377	4.28455	4.31165	2.6481	2.97175	4.74521	4.50847
ENSG00000126461	SCAF1	4.17922	4.2877	4.17859	4.03806	4.03995	4.46627	4.54964
ENSG00000149600	COMMD7	4.63099	4.49823	4.40337	4.05399	3.81959	2.38132	3.75397
ENSG00000205937	RNPS1	3.83628	4.11994	4.02026	3.15789	3.26163	4.58523	4.49283
ENSG00000177663	IL17RA	4.25936	5.49044	5.86676	6.18364	6.10818	4.35038	4.45291
ENSG00000163660	CCNL1	4.60843	4.31165	4.39009	4.0092	4.07907	5.39809	5.08822
ENSG00000204209	DAXX	4.48677	4.33404	4.19715	3.65521	3.79188	3.20042	2.68467
ENSG00000117118	SDHB	3.96702	4.47942	4.44341	5.12793	5.24501	4.29666	4.32279
ENSG00000168286	THAP11	3.75768	4.56206	4.35401	3.86106	3.76228	3.84023	4.14074
ENSG00000007264	MATK	4.40625	3.98076	3.53918	5.70692	5.83584	1.27524	1.36165
ENSG00000139684	ESD	3.956	4.50384	4.46033	3.92453	3.99026	3.66293	3.71102
ENSG00000169738	DCXR	5.33157	4.39516	4.04304	4.21334	4.23169	3.28142	3.16672
ENSG00000153827	TRIP12	3.30556	4.56572	4.71641	4.56466	4.59823	3.96463	4.08253
ENSG00000138834	MAPK8IP3	5.10051	3.97579	3.97748	3.51521	3.46328	5.11953	4.90067
ENSG00000133706	LARS	4.54262	4.44501	4.41258	3.52153	3.58132	0.767658	0.680636
ENSG00000072958	AP1M1	3.58637	4.61206	4.62724	4.35763	4.37487	3.48623	4.23863
ENSG00000188976	NOC2L	4.14272	3.92614	3.94381	3.6825	3.49841	3.82086	3.9238
ENSG00000105402	NAPA	4.61117	4.11207	4.10705	4.55676	4.60566	5.52185	5.58195
ENSG00000111144	LTA4H	3.89619	4.04603	4.61717	5.60716	5.73257	4.52918	4.85549
ENSG00000158470	B4GALT5	2.27217	4.78094	5.05961	4.50332	4.58941	4.48214	4.19329
ENSG00000065150	IPO5	2.52957	4.67052	4.57872	2.80198	2.72856	2.63645	3.04188
ENSG00000184575	XPOT	3.97216	4.3464	4.35293	3.60502	3.68906	0.984137	2.24903
ENSG00000196235	SUPT5H	4.74475	3.95111	3.95862	3.95267	3.96798	5.52441	5.28766
ENSG00000135372	NAT10	3.50468	4.19191	4.09439	3.46845	3.29691	2.52992	2.75562
ENSG00000211899	IGHM	5.4952	4.26557	3.92661	0.464914	0.0995325	3.6232	3.00619
ENSG00000168297	PXK	3.19189	5.02072	5.45744	3.01127	3.10892	3.40224	3.86331
ENSG00000162302	RPS6KA4	4.69474	5.06082	4.79846	4.29616	4.55017	3.10068	3.84584
ENSG00000111641	NOP2	4.4429	3.75846	3.51854	3.91482	3.54778	5.21265	4.99763
ENSG00000167671	UBXN6	4.77827	3.88537	4.14596	4.59372	4.59145	6.11616	6.03433
ENSG00000113269	RNF130	4.2642	4.45228	4.57425	4.62306	5.08416	4.2642	4.50695
ENSG00000111481	COPZ1	4.41535	4.36866	4.34338	4.48531	4.47993	4.09647	3.72143
ENSG00000109861	CTSC	3.69152	5.32066	5.33296	6.87449	7.32187	2.86691	2.66704
ENSG00000064932	SBNO2	4.48998	5.29861	5.37561	4.09602	4.25004	4.72319	5.07923
ENSG00000164405	UQCRQ	3.95522	4.35763	4.24312	4.52523	4.60115	4.46033	4.20389
ENSG00000110665	C11orf21	4.62502	3.41316	3.97873	4.35221	4.20466	2.42966	2.30339
ENSG00000133226	SRRM1	3.24846	4.25254	4.27204	3.75994	3.76592	3.77916	3.83828
ENSG00000145495	MARCH6	4.25254	3.91656	3.7983	3.3398	3.40503	4.68374	4.45544
ENSG00000173456	RNF26	3.4653	4.51589	4.28826	3.55196	3.72099	2.93752	2.89865
ENSG00000153786	ZDHHC7	4.20937	4.51429	4.46786	5.21436	5.26601	5.23558	5.00455
ENSG00000188612	SUMO2	2.4244	4.55798	4.55443	3.89223	4.13817	4.10379	3.58398
ENSG00000180198	RCC1	2.90377	4.53663	4.47176	2.88059	2.82939	2.7384	3.02694
ENSG00000103502	CDIPT	5.00913	4.1708	4.19645	4.51101	4.62645	3.85611	3.60847
ENSG00000143436	MRPL9	4.48613	4.24531	4.17632	3.49594	3.5673	3.81431	3.61797
ENSG00000101126	ADNP	3.13928	4.37706	4.52918	3.58224	3.55196	3.71717	3.75448
ENSG00000132792	CTNNBL1	4.31377	3.71488	3.56363	3.39728	3.37233	5.89457	5.32564
ENSG00000104859	CLASRP	5.21265	4.28508	4.07851	3.33607	3.26788	5.50975	5.31924
ENSG00000120437	ACAT2	4.34024	4.97601	4.85855	4.11994	3.89311	1.85672	1.94077
ENSG00000137804	NUSAP1	4.33278	4.97306	4.87956	2.10614	1.78337	0.753979	0.838716
ENSG00000198431	TXNRD1	2.75562	4.5604	4.54099	5.34579	5.27207	3.46328	3.64299
ENSG00000105755	ETHE1	4.50695	4.62724	4.37932	4.76464	4.68808	4.19606	4.42372
ENSG00000125870	SNRPB2	4.01953	4.63715	4.49194	3.92231	4.07467	4.55443	4.14074
ENSG00000168282	MGAT2	2.15955	4.69052	4.74784	4.66143	4.72712	2.79331	2.87396
ENSG00000142453	CARM1	4.42808	4.51377	4.40695	4.21219	4.35641	3.10925	3.19263
ENSG00000108883	EFTUD2	3.77747	4.56982	4.45291	4.1347	3.948	3.38916	3.5609
ENSG00000169221	TBC1D10B	4.67573	4.38397	4.32049	4.00617	4.06528	4.70494	4.8492
ENSG00000173692	PSMD1	3.55415	4.37863	4.3879	4.42372	4.36051	2.92592	3.06862
ENSG00000137486	ARRB1	3.2118	4.36473	4.4328	4.7057	4.70988	3.32043	3.88401
ENSG00000237441	RGL2	5.44664	4.45544	4.53444	3.69893	3.9897	3.92015	3.48088
ENSG00000163154	TNFAIP8L2	5.76799	5.22601	5.3745	5.23318	5.32446	2.97175	2.8122
ENSG00000152229	PSTPIP2	4.28361	4.19852	4.1215	2.97024	3.27558	3.59895	3.69706
ENSG00000204310	AGPAT1	3.30378	4.70673	4.73522	4.52769	4.52275	2.05875	2.66134
ENSG00000133639	BTG1	4.65266	4.33472	4.8492	3.71544	3.40224	6.39102	6.30277
ENSG00000131828	PDHA1	4.52606	3.95862	3.853	4.36705	4.2536	3.49175	3.59771
ENSG00000008130	NADK	4.72534	4.40997	4.50538	4.48148	4.50486	4.09439	4.11468
ENSG00000172775	FAM192A	4.9955	4.2086	4.076	3.81113	3.96126	3.69152	3.98481
ENSG00000034152	MAP2K3	4.31614	4.15223	4.31969	3.71777	3.85753	5.67028	5.83344
ENSG00000052802	MSMO1	4.57872	5.08019	5.20747	4.01729	3.95365	1.59717	0.358481
ENSG00000127481	UBR4	2.93276	3.93591	4.14881	3.83062	3.98821	4.07234	4.26351
ENSG00000110442	COMMD9	4.12749	4.57201	4.66143	4.85191	4.95031	4.58302	4.82566
ENSG00000185432	METTL7A	3.91738	4.40021	3.99696	4.98331	5.05493	3.52213	3.52191
ENSG00000134686	PHC2	4.34851	4.1015	3.82086	4.03725	3.67722	6.66458	5.96657
ENSG00000100034	PPM1F	3.23957	4.4344	4.22468	4.30844	4.28826	4.74677	4.74618
ENSG00000186184	POLR1D	4.36537	4.0229	4.0578	3.26953	3.24237	4.80659	4.65462
ENSG00000157916	RER1	4.7838	4.36239	4.39404	4.33834	4.28944	3.12284	3.33291
ENSG00000113407	TARS	3.38916	4.23735	4.45961	4.07375	3.97313	3.06292	3.08802
ENSG00000140526	ABHD2	0.345537	4.01032	4.14169	7.11286	6.42285	4.17922	3.97978
ENSG00000129187	DCTD	4.22067	3.96463	3.78774	4.13942	4.10935	3.53305	3.42106
ENSG00000068323	TFE3	4.8172	4.76612	4.88797	4.64408	4.64102	5.29685	5.16771
ENSG00000125877	ITPA	4.94917	4.07851	3.86945	4.31796	4.05276	3.17184	2.78872
ENSG00000157216	SSBP3	4.01635	3.80803	3.87203	4.05276	4.00122	3.45111	3.20837
ENSG00000105953	OGDH	3.23093	4.8492	4.74618	5.17698	5.16417	2.12387	3.06237
ENSG00000167770	OTUB1	4.99763	3.90468	3.83828	4.19118	4.17859	5.37955	5.40476
ENSG00000060339	CCAR1	4.18998	4.15033	4.19191	3.71586	3.72255	3.53918	3.184
ENSG00000125995	ROMO1	4.80934	4.32049	4.15992	3.82282	4.13283	4.09048	4.86469
ENSG00000141504	SAT2	6.3559	4.06106	3.74962	4.84796	4.83613	6.75426	6.77422
ENSG00000080503	SMARCA2	2.80635	4.50486	4.52606	3.79771	3.88699	2.57659	2.54421
ENSG00000103507	BCKDK	4.47362	4.00413	4.15173	5.37122	5.29069	4.57497	4.39822
ENSG00000164896	FASTK	5.24111	3.91738	3.8891	4.21387	4.07851	3.73094	3.73893
ENSG00000140931	CMTM3	4.32115	4.6206	4.75842	5.04074	5.02262	4.74176	4.64794
ENSG00000131389	SLC6A6	2.26205	4.63323	4.79994	5.74863	5.56673	4.92881	4.76464
ENSG00000145050	MANF	4.43698	4.45115	4.17423	4.04705	4.16486	4.14336	4.21719
ENSG00000144021	CIAO1	3.24465	4.26165	4.26474	4.65266	4.57363	3.22021	3.3008
ENSG00000086504	MRPL28	4.72908	4.23502	4.24784	3.71048	3.62803	5.11488	5.06675
ENSG00000160271	RALGDS	4.74784	3.85246	4.27704	5.35515	5.58466	5.06187	4.39009
ENSG00000136104	RNASEH2B	4.61588	4.46084	4.38142	2.55578	2.58975	2.95568	3.50086
ENSG00000179348	GATA2	4.4344	1.20638	1.45284	-2.12656	-1.30284	1.12714	1.58594
ENSG00000167986	DDB1	2.64561	4.47993	4.40461	4.19365	4.24006	3.20126	3.0554
ENSG00000196961	AP2A1	3.60339	4.41184	4.57497	4.55798	4.66046	4.45412	4.61651
ENSG00000089737	DDX24	3.39557	4.2642	4.15223	3.72453	3.96325	4.3732	4.11624
ENSG00000113068	PFDN1	4.26297	4.16827	4.23502	4.41037	4.07234	4.97151	5.27484
ENSG00000163382	APOA1BP	4.30135	4.29698	4.00368	4.4548	4.19365	3.19847	3.36667
ENSG00000132676	DAP3	4.44645	3.94327	3.92883	3.83966	3.98481	3.67114	3.81313
ENSG00000134802	SLC43A3	4.65864	3.75261	3.73042	3.99745	3.74518	3.82766	3.76097
ENSG00000106636	YKT6	4.13555	3.97257	3.97313	4.56572	4.48998	5.20137	4.8742
ENSG00000139842	CUL4A	4.08307	4.02185	3.9854	3.639	3.77001	3.91534	3.92453
ENSG00000088888	MAVS	3.07576	5.03158	5.04575	4.67491	4.57799	1.25091	2.11096
ENSG00000102409	BEX4	3.78624	4.00368	3.90846	3.19924	4.11725	3.86903	3.47041
ENSG00000101457	DNTTIP1	5.34443	4.40695	4.30486	4.11624	3.97579	4.8492	4.69388
ENSG00000104853	CLPTM1	3.41977	4.37392	4.50606	5.28211	5.17049	4.45544	4.46836
ENSG00000160691	SHC1	4.11008	4.01158	4.02139	4.33404	4.22783	5.20671	5.06318
ENSG00000100220	RTCB	2.98662	4.65568	4.63849	4.69052	4.69842	3.65479	3.53083
ENSG00000160948	VPS28	5.05352	3.88699	3.82766	4.05932	4.12684	4.71703	4.84253
ENSG00000144118	RALB	3.16273	4.09439	4.26686	4.79771	4.78006	3.85907	3.917
ENSG00000177728	KIAA0195	5.23989	4.3296	4.32758	3.77522	3.62195	3.20639	3.55576
ENSG00000165233	C9orf89	4.90675	4.63849	4.49075	3.67637	3.23148	6.40286	6.18048
ENSG00000006712	PAF1	4.38142	4.16685	4.08892	3.69988	3.76958	4.50695	4.82486
ENSG00000105619	TFPT	5.96879	3.93067	3.75337	4.25668	4.19557	4.76314	4.96627
ENSG00000025770	NCAPH2	4.68435	4.20562	3.9461	3.0536	2.71705	4.22468	4.46719
ENSG00000064687	ABCA7	5.18935	4.21545	4.22339	3.64538	3.92171	3.73926	3.9822
ENSG00000120738	EGR1	2.45828	5.42217	5.36235	5.65839	6.32968	5.43094	5.55246
ENSG00000104872	PIH1D1	5.51429	4.12749	3.85532	2.77224	2.93458	4.23619	4.14785
ENSG00000084774	CAD	3.43263	4.2804	4.0809	3.60631	3.51788	0.53445	-0.0342546
ENSG00000120694	HSPH1	1.95757	4.45075	4.53165	5.74501	5.82401	1.67715	1.28503
ENSG00000183741	CBX6	3.90997	5.15343	5.04197	4.72999	5.30742	4.67935	4.9054
ENSG00000147010	SH3KBP1	3.96798	5.05879	5.21436	4.00122	4.06203	3.439	3.87862
ENSG00000130202	PVRL2	4.76099	4.57872	4.55099	4.55385	4.31846	4.71498	4.15033
ENSG00000105205	CLC	7.16479	4.39606	4.14474	-0.240247	1.70709	-3.32193	-3.32193
ENSG00000178927	C17orf62	5.28553	5.18501	5.07157	4.74934	4.63929	1.05321	2.52957
ENSG00000163938	GNL3	3.94495	4.22067	3.94999	3.56196	3.33321	2.1232	2.60478
ENSG00000168288	MMADHC	2.65116	4.26936	4.21612	4.33564	4.52443	4.41535	4.41708
ENSG00000130560	UBAC1	4.60483	3.92688	4.00521	4.63255	4.71188	3.56455	4.18483
ENSG00000007255	TRAPPC6A	4.73774	3.98821	3.6841	3.62285	3.76192	4.33969	3.82244
ENSG00000006625	GGCT	4.93696	3.84341	3.64417	4.64342	4.69124	2.3449	2.17622
ENSG00000112787	FBRSL1	4.43957	3.74453	3.68949	3.86756	3.49893	3.93279	4.05833
ENSG00000114686	MRPL3	3.35134	4.37071	4.32719	4.18598	4.19329	0.975793	2.16896
ENSG00000186074	CD300LF	6.17578	5.79913	5.93065	6.32329	6.13146	3.51375	3.7854
ENSG00000198816	ZNF358	6.29883	4.21387	4.29666	2.73238	2.74088	5.39682	5.18416
ENSG00000158615	PPP1R15B	3.07656	4.46719	4.54686	4.32419	4.32012	4.83006	4.7992
ENSG00000009954	BAZ1B	2.67095	4.52523	4.61651	4.04234	3.83385	2.99376	2.64933
ENSG00000198113	TOR4A	3.53719	4.85956	4.57363	4.52987	4.44645	2.84244	2.84871
ENSG00000264063	MIR3687-2	7.62343	5.70074	2.86232	2.83595	-3.32193	4.46719	6.07248
ENSG00000076924	XAB2	4.45798	3.79028	3.82942	3.34673	3.3862	5.81586	5.62442
ENSG00000100092	SH3BP1	4.90067	4.53528	4.55581	4.90313	4.95837	5.20846	5.78514
ENSG00000136213	CHST12	4.66508	3.44723	3.46404	3.76228	4.27204	3.10776	2.01813
ENSG00000225733	FGD5-AS1	2.58638	4.36602	4.49397	4.50384	4.56408	3.59461	3.78571
ENSG00000184983	NDUFA6	3.69105	4.62369	4.01449	4.52668	4.39076	4.23474	4.64285
ENSG00000148362	C9orf142	5.78294	3.65442	3.48553	3.06596	2.96443	5.02523	5.24918
ENSG00000168209	DDIT4	5.7973	5.03264	5.15698	1.51694	0.228914	4.46512	4.60483
ENSG00000065518	NDUFB4	4.53444	4.11788	4.18649	4.16997	4.17141	4.54964	4.51842
ENSG00000149187	CELF1	3.77636	4.24583	4.31719	4.1814	4.28609	4.13762	3.80052
ENSG00000160714	UBE2Q1	3.83463	4.23619	4.34114	4.32012	4.33193	4.25183	4.27937
ENSG00000177971	IMP3	5.1505	4.11624	3.69749	4.04773	3.90127	3.27795	2.89076
ENSG00000108946	PRKAR1A	3.10068	4.89393	5.05803	5.30593	5.43202	2.87947	3.36027
ENSG00000114650	SCAP	3.80803	4.05932	4.10415	3.93692	3.95433	2.91214	2.59473
ENSG00000197136	PCNXL3	3.57028	4.03162	4.16486	4.42959	4.28878	4.71939	4.75842
ENSG00000198231	DDX42	3.66032	4.22339	4.21387	3.7484	3.83463	3.54629	3.82587
ENSG00000152601	MBNL1	2.52383	4.70348	4.78806	4.12865	4.30766	3.15915	3.34956
ENSG00000172247	C1QTNF4	5.90058	6.31305	4.90732	-0.532434	-1.42404	3.14997	1.89927
ENSG00000064419	TNPO3	1.70857	4.48677	4.5015	4.29988	4.43138	3.2901	3.03226
ENSG00000167962	ZNF598	4.15857	4.11265	3.90697	3.05948	3.10228	3.75994	3.58439
ENSG00000198961	PJA2	2.43012	4.7858	4.90244	4.436	4.74521	4.13283	3.96994
ENSG00000114573	ATP6V1A	2.86266	5.0139	5.0686	5.76799	5.739	3.43263	4.0578
ENSG00000168883	USP39	3.57069	4.27285	4.17141	3.54977	3.67563	4.60717	4.27672
ENSG00000033327	GAB2	3.38881	4.7576	4.83522	4.01032	4.33969	5.6664	5.74382
ENSG00000100241	SBF1	3.53229	4.35293	4.2195	3.94495	3.93067	3.78165	3.80228
ENSG00000198171	DDRGK1	3.96298	4.05133	3.85907	4.73363	4.64531	4.11207	4.7838
ENSG00000160294	MCM3AP	4.62951	4.12504	4.2427	4.39606	4.45732	2.9162	3.24374
ENSG00000004534	RBM6	5.42699	3.79405	3.79358	3.13113	3.33959	3.46357	3.42015
ENSG00000059804	SLC2A3	2.93483	4.36017	4.80118	4.84586	4.42808	5.54482	5.69901
ENSG00000125503	PPP1R12C	5.28444	3.63054	3.71357	4.44341	4.39446	5.21144	5.30256
ENSG00000185811	IKZF1	2.70802	4.48214	4.56145	3.97579	4.01635	3.09159	2.9681
ENSG00000175197	DDIT3	6.27514	3.00725	3.43434	3.9052	4.04603	7.6397	7.11286
ENSG00000244734	HBB	-3.32193	3.59461	4.43138	0.555091	0.864873	9.42353	8.06677
ENSG00000136813	KIAA0368	3.26896	4.22837	4.36866	4.14074	4.12338	3.81878	3.67722
ENSG00000109606	DHX15	2.73137	4.45291	4.48795	3.8875	3.80052	3.61691	3.6118
ENSG00000143575	HAX1	5.02682	4.13942	3.91623	3.94231	3.80978	3.30901	2.20663
ENSG00000144043	TEX261	3.12852	4.24375	4.19757	4.87636	4.70494	3.18066	3.05145
ENSG00000204227	RING1	4.16997	4.14074	4.13184	3.92819	4.08401	4.43796	4.41414
ENSG00000137547	MRPL15	2.98908	4.37	4.38652	4.40337	4.52193	4.17197	2.87861
ENSG00000108100	CCNY	2.86571	4.20508	4.37268	4.25312	4.33325	4.37981	4.35293
ENSG00000173120	KDM2A	3.61595	4.66198	4.70739	4.15992	4.13184	4.61033	4.69842
ENSG00000100714	MTHFD1	2.94699	4.40402	4.43913	3.74933	3.70052	0.541882	0.599677
ENSG00000189241	TSPYL1	2.70305	4.34764	4.24721	4.50235	4.60645	3.68985	4.37268
ENSG00000172432	GTPBP2	4.96842	3.97354	3.9238	3.97457	3.8301	3.9897	3.44953
ENSG00000175390	EIF3F	3.86756	4.26297	4.40521	3.0285	3.18352	4.85354	4.61717
ENSG00000131747	TOP2A	2.61805	5.49666	5.35236	1.09658	0.272746	1.28029	-0.00698935
ENSG00000155876	RRAGA	4.37	4.36537	4.37863	4.53165	4.48795	3.96223	3.06292
ENSG00000148400	NOTCH1	3.72202	4.69633	4.82078	4.02779	3.98921	3.48383	3.58948
ENSG00000204386	NEU1	4.67112	4.66416	4.85012	5.51327	5.55246	3.95943	3.67415
ENSG00000004779	NDUFAB1	4.39822	4.30975	4.01953	4.58941	4.50384	3.70805	3.44058
ENSG00000160685	ZBTB7B	4.5604	5.0486	5.19505	4.88797	4.94917	5.42106	5.49044
ENSG00000166902	MRPL16	4.63432	4.19118	3.94091	3.51788	3.47417	3.38658	2.46121
ENSG00000134910	STT3A	3.26989	4.63929	4.81239	4.58823	4.50235	1.99355	1.65258
ENSG00000114902	SPCS1	4.03915	4.52987	4.59145	4.3914	4.45887	3.79242	3.9017
ENSG00000149100	EIF3M	4.16861	3.90997	3.92614	3.439	3.40342	4.22182	4.30432
ENSG00000134109	EDEM1	2.74997	5.11729	5.14655	4.66967	4.73984	3.55757	3.71844
ENSG00000175216	CKAP5	3.19478	4.51533	4.61033	3.79405	3.86068	0.762957	0.376808
ENSG00000128595	CALU	2.36927	4.44986	4.73255	5.69579	5.62802	2.2374	2.68334
ENSG00000105722	ERF	2.70534	4.47109	4.41708	3.51208	3.36465	4.79099	4.72908
ENSG00000185475	TMEM179B	5.18416	4.47616	4.17976	4.71857	4.83006	3.18253	3.92935
ENSG00000176095	IP6K1	3.53184	3.95798	3.8643	3.79971	3.88493	5.01275	4.97601
ENSG00000156599	ZDHHC5	2.9445	4.60765	4.61117	4.86469	4.88485	3.50751	3.47452
ENSG00000108106	UBE2S	3.86522	4.81524	4.42754	2.75616	2.49562	4.15992	4.59531
ENSG00000142186	SCYL1	4.25809	4.04911	3.95819	4.45798	4.29698	5.04362	4.64925
ENSG00000175203	DCTN2	3.58673	4.16153	4.25601	4.08559	4.13136	4.33602	4.24006
ENSG00000130640	TUBGCP2	4.51429	4.202	4.19557	4.02441	4.05184	5.26052	5.09203
ENSG00000164889	SLC4A2	4.85012	4.16209	4.14428	4.90675	4.80874	3.93937	3.83564
ENSG00000112062	MAPK14	3.16075	4.68186	4.72104	3.64986	3.7854	4.35826	4.51533
ENSG00000011243	AKAP8L	4.78444	3.96126	3.9143	3.44374	3.50136	4.54526	4.30574
ENSG00000163320	CGGBP1	3.34701	4.15352	4.27578	3.36394	3.53229	3.56263	3.81837
ENSG00000135723	FHOD1	4.26008	3.39942	3.32151	4.64794	4.60975	4.15033	3.87203
ENSG00000138629	UBL7	3.8846	4.42884	4.44645	3.97354	4.23276	3.25943	3.98433
ENSG00000130489	SCO2	7.39572	4.97409	4.33193	3.62425	3.51263	6.60114	6.29614
ENSG00000107862	GBF1	3.42955	4.20698	4.44864	4.53528	4.46419	3.67462	3.52339
ENSG00000167118	URM1	3.52994	4.12922	4.04705	4.04121	4.01794	3.9238	4.1012
ENSG00000141985	SH3GL1	4.47237	4.39968	4.38397	4.05072	4.22182	5.18935	5.15796
ENSG00000171824	EXOSC10	4.33602	4.00556	3.96994	3.36816	3.39971	3.42159	3.46892
ENSG00000220205	VAMP2	5.48697	3.52339	3.72453	3.08056	3.17517	6.05055	6.08065
ENSG00000129353	SLC44A2	3.21099	3.34929	3.41977	4.59447	4.02964	4.05591	4.60115
ENSG00000176845	METRNL	6.25817	4.46572	4.567	5.31518	5.57652	7.38016	7.15852
ENSG00000058673	ZC3H11A	4.00617	4.05184	4.14979	3.17517	3.22824	4.24939	3.95973
ENSG00000180900	SCRIB	4.11416	4.03782	3.80184	3.80663	3.76339	2.29152	2.7792
ENSG00000049245	VAMP3	3.37119	4.17272	4.3037	5.42351	5.58963	4.4214	4.49971
ENSG00000117748	RPA2	3.82723	4.82764	4.51693	3.25454	3.31461	2.56972	2.81249
ENSG00000162521	RBBP4	2.51537	4.54099	4.59318	3.72143	3.75562	2.91388	2.65699
ENSG00000117862	TXNDC12	4.23093	4.29666	4.33916	4.33718	4.36602	3.90373	3.42611
ENSG00000143486	EIF2D	3.66108	4.14537	4.20746	3.38079	3.45638	3.50365	2.97552
ENSG00000100410	PHF5A	3.99842	4.19691	4.3103	3.28498	3.27646	4.46989	4.66508
ENSG00000091483	FH	3.84789	4.72319	4.78294	4.79208	4.75246	1.08737	-0.168686
ENSG00000086589	RBM22	4.49929	4.14785	4.09377	3.39557	3.49397	4.56091	4.56356
ENSG00000095059	DHPS	4.18024	4.13817	4.03286	3.65187	3.56042	3.74725	3.91289
ENSG00000144895	EIF2A	3.26575	3.96042	4.14119	3.83828	4.04911	3.87246	3.95229
ENSG00000156875	HIAT1	2.28345	4.37268	4.60115	4.25601	4.41258	3.88357	4.07556
ENSG00000173141	MRPL57	5.34847	4.2195	4.23474	3.55618	3.53683	2.50651	3.46328
ENSG00000070614	NDST1	2.55006	4.80493	4.83408	4.87369	4.88135	3.70052	3.86016
ENSG00000185905	C16orf54	3.29807	3.76543	3.89439	4.62502	4.59231	4.76213	5.36101
ENSG00000148110	HIATL1	2.73525	4.76464	4.80786	4.76398	4.7858	2.79299	3.13983
ENSG00000131508	UBE2D2	3.63054	4.28944	4.31846	3.58509	3.56964	4.87534	4.55515
ENSG00000125734	GPR108	4.75842	4.31796	4.35763	4.68435	4.4626	4.99197	4.91425
ENSG00000155115	GTF3C6	4.37071	4.12208	4.07436	4.51239	4.47308	2.93458	3.1122
ENSG00000140829	DHX38	4.16964	4.04655	4.06595	3.90746	3.96377	4.63777	4.65864
ENSG00000141867	BRD4	3.87005	3.93909	4.05514	3.57693	3.60602	4.69124	4.83915
ENSG00000130748	TMEM160	4.60395	4.41954	3.75001	3.80894	3.77068	4.13392	4.47237
ENSG00000221869	CEBPD	6.75426	5.68043	5.70563	2.44267	2.82275	6.81351	6.91857
ENSG00000164615	CAMLG	4.6574	3.59013	3.65346	2.59429	2.56925	4.15955	4.04463
ENSG00000061938	TNK2	5.12793	3.6541	3.74777	3.55701	3.34361	4.37556	4.56517
ENSG00000175573	C11orf68	4.47413	4.02078	3.70309	3.8643	4.10212	3.53265	3.60577
ENSG00000132670	PTPRA	3.75887	4.15496	4.26882	4.12749	4.39752	2.78795	3.21992
ENSG00000040633	PHF23	4.64285	4.53736	4.49325	4.06712	4.03385	3.64538	3.49074
ENSG00000141551	CSNK1D	4.33792	3.93393	3.90883	3.57996	3.64022	5.8098	5.71763
ENSG00000223380		3.58509	4.58355	4.86118	4.64531	4.78806	2.90409	3.22495
ENSG00000175220	ARHGAP1	3.33437	4.64285	4.66726	4.12684	4.07375	2.84836	3.17303
ENSG00000124789	NUP153	1.68915	4.44817	4.39752	3.53422	3.52644	2.77035	3.16964
ENSG00000096080	MRPS18A	3.49046	4.20424	4.21334	3.59925	3.75711	4.70673	4.66796
ENSG00000064995	TAF11	4.36433	3.94946	4.12994	3.70968	3.65314	4.14537	4.48732
ENSG00000119396	RAB14	2.45602	4.50283	4.60975	4.7576	4.86253	3.94131	3.78869
ENSG00000155229	MMS19	4.50945	4.18709	4.15955	3.91226	3.99499	1.38296	2.57927
ENSG00000013441	CLK1	4.90732	4.05833	3.96223	2.87791	2.96981	5.07061	5.04362
ENSG00000180879	SSR4	4.71939	4.02505	3.96042	3.82899	3.93129	4.97686	5.05685
ENSG00000163046	ANKRD30BL	6.3777	4.29059	2.72149	2.58572	0.433759	4.91731	5.94166
ENSG00000101199	ARFGAP1	5.22601	3.73229	3.6465	4.17332	4.02253	4.99763	4.71555
ENSG00000113643	RARS	4.14921	4.00216	3.88007	4.20424	4.17922	4.21891	4.357
ENSG00000100911	PSME2	5.25794	4.09602	3.72281	4.43364	4.23064	4.04188	4.20632
ENSG00000104142	VPS18	4.18649	4.26686	4.42342	4.80659	4.77498	4.42959	4.10415
ENSG00000005007	UPF1	3.76259	4.08159	4.06329	3.956	3.78215	4.14387	4.07185
ENSG00000171720	HDAC3	5.00721	4.54262	4.35914	3.76259	3.64746	4.0149	4.03345
ENSG00000113282	CLINT1	2.06385	4.42454	4.42711	3.33687	3.65479	3.69988	3.84209
ENSG00000134809	TIMM10	4.50606	3.77397	3.51788	4.22501	3.9052	3.956	3.94053
ENSG00000172794	RAB37	3.97691	4.95837	5.03975	1.7099	2.01064	2.19198	2.86102
ENSG00000130764	LRRC47	4.14596	4.19606	4.07309	3.85099	3.64381	3.45712	3.80426
ENSG00000149547	EI24	4.18264	4.10315	3.96702	3.89439	3.83671	2.52172	2.83234
ENSG00000104812	GYS1	4.61206	4.44034	4.28129	4.26766	4.01567	3.16323	2.7424
ENSG00000114784	EIF1B	3.72281	3.51423	3.64746	4.84733	4.80996	5.65219	5.68498
ENSG00000124160	NCOA5	3.8643	4.13392	4.22601	3.92171	3.95267	4.12624	3.12508
ENSG00000100266	PACSIN2	4.03806	4.40461	4.4092	4.58002	4.54262	3.54014	3.3947
ENSG00000082212	ME2	3.33225	4.28129	4.38518	4.89104	4.92749	2.53346	3.02125
ENSG00000129128	SPCS3	3.11849	4.48148	4.55017	4.09647	4.20276	3.67415	3.39728
ENSG00000007376	RPUSD1	4.45732	4.45887	4.06784	3.33828	3.39075	3.87157	3.74552
ENSG00000141580	WDR45B	3.96377	3.92337	4.01635	4.21438	4.15082	5.16907	4.93856
ENSG00000143294	PRCC	4.05103	4.05015	3.94665	3.64071	3.72861	4.383	4.47559
ENSG00000151651	ADAM8	5.49044	4.14881	4.15127	3.46031	2.41498	6.37981	6.44217
ENSG00000105364	MRPL4	4.64102	4.01187	3.92989	4.25004	4.06712	2.27319	2.69961
ENSG00000100664	EIF5	2.59055	4.294	4.36926	4.70285	4.71498	4.98112	4.62617
ENSG00000085872	CHERP	3.45712	3.96634	3.97457	3.6573	3.60672	3.5657	3.55972
ENSG00000124222	STX16	5.23762	3.75525	4.1347	3.93067	3.88574	3.63167	3.25123
ENSG00000106609	TMEM248	3.62803	4.32831	4.30179	4.09377	4.17376	3.53953	3.07273
ENSG00000179950	PUF60	3.67616	4.21891	4.08559	4.13676	4.13606	4.02026	3.85442
ENSG00000047410	TPR	3.6232	4.29802	4.30766	3.26332	3.30858	2.86728	2.82802
ENSG00000173621	LRFN4	4.29802	3.10558	3.28765	4.59231	4.58154	1.62185	1.67404
ENSG00000156052	GNAQ	3.90033	4.14655	4.26822	4.35163	4.3037	2.42139	3.35341
ENSG00000089351	GRAMD1A	4.32419	3.61504	3.66378	4.03017	3.93279	3.97257	4.28944
ENSG00000105726	ATP13A1	4.51101	4.08038	3.92284	4.60975	4.44577	3.51712	3.55663
ENSG00000196363	WDR5	4.40161	4.26882	4.16533	3.08256	3.00868	2.76247	2.89686
ENSG00000167863	ATP5H	5.36235	4.076	4.08797	4.22244	4.34575	3.72604	4.00285
ENSG00000135018	UBQLN1	2.82207	4.15082	4.16685	4.46989	4.42585	4.15352	3.98312
ENSG00000076201	PTPN23	4.59742	3.86756	3.98312	4.14387	4.17602	3.77969	3.92015
ENSG00000118707	TGIF2	4.04962	3.84584	3.68868	3.15226	2.79112	5.0686	4.9955
ENSG00000142327	RNPEPL1	3.85246	3.89394	3.96298	4.81524	4.73453	4.90818	4.74254
ENSG00000100393	EP300	2.11015	4.74618	5.02682	4.43957	4.4328	4.40461	4.46512
ENSG00000182158	CREB3L2	2.68035	4.04861	4.11334	4.24859	4.24375	2.5496	2.53052
ENSG00000168090	COPS6	4.4214	4.00321	4.06378	3.74518	3.70309	3.93909	4.07375
[truncated: 61,678 more rows]

## Sheet: RPKM_QN_DC.txtt
id	gene	X13CD115DCd4	X16CD115DCd5	X2CD115DCd6	X7CD115DCd2	X9CD115DCd3	X17moDCd2	X18moDCd1	X19moDCd3
ENSG00000210082	MT-RNR2	16.6796	16.6796	16.6796	16.6796	16.6796	16.6796	16.6796	16.6796
ENSG00000211459	MT-RNR1	15.4907	15.4907	15.4907	15.4907	15.4907	14.559	14.559	14.437
ENSG00000198886	MT-ND4	14.7375	15.2357	14.7375	14.7375	14.559	15.4907	14.7375	14.559
ENSG00000198804	MT-CO1	15.2357	14.7375	14.437	14.559	14.7375	14.437	14.437	14.7375
ENSG00000241781	AL161626.1	13.3212	13.9358	15.2357	15.2357	15.2357	15.2357	15.4907	15.2357
ENSG00000198712	MT-CO2	14.559	14.559	14.559	14.437	14.437	14.238	13.9358	14.238
ENSG00000198938	MT-CO3	14.437	14.437	13.9358	14.238	14.238	13.7654	13.7654	13.7654
ENSG00000198899	MT-ATP6	14.238	13.3212	13.7654	13.9358	13.9358	13.9358	13.438	13.9358
ENSG00000198786	MT-ND5	13.7654	13.7654	13.5521	13.7654	13.438	13.0855	13.3212	13.3212
ENSG00000198888	MT-ND1	13.9358	13.5521	13.3212	13.5521	13.7654	13.5521	12.4893	12.4893
ENSG00000087086	FTL	11.8977	14.238	14.238	13.438	13.0855	14.7375	15.2357	15.4907
ENSG00000198727	MT-CYB	13.5521	13.438	13.2053	13.0855	13.5521	13.2053	13.0855	13.0855
ENSG00000198840	MT-ND3	13.438	13.2053	13.438	12.6746	13.2053	12.6746	12.6746	12.1637
ENSG00000198763	MT-ND2	13.2053	13.0855	12.6746	13.2053	13.3212	13.3212	13.2053	13.2053
ENSG00000212907	MT-ND4L	13.0855	12.6746	13.0855	12.4893	12.4893	12.1637	12.1637	11.2155
ENSG00000239776	AC079949.1	11.0472	10.4567	12.1637	13.3212	12.6746	13.438	13.5521	13.438
ENSG00000251705	RNA5-8SP6	11.6665	10.3057	12.4893	12.1637	11.8977	9.54486	9.59785	8.96798
ENSG00000248527	MTATP6P1	12.4893	12.4893	11.2155	11.3824	10.7048	11.3824	10.7048	10.3057
ENSG00000202198	RN7SK	12.1637	10.1573	11.6665	11.8977	12.1637	9.71156	9.38528	8.77853
ENSG00000228253	MT-ATP8	12.6746	11.0472	11.0472	11.6665	11.3824	11.2155	10.4567	10.8342
ENSG00000075624	ACTB	10.7048	11.8977	11.3824	11.0472	11.2155	11.6665	11.8977	11.0472
ENSG00000034510	TMSB10	10.0549	11.3824	11.8977	11.2155	10.5435	10.8342	11.3824	10.7048
ENSG00000019582	CD74	10.5435	11.2155	10.4567	10.7048	10.8342	9.81363	9.81363	10.4567
ENSG00000204287	HLA-DRA	10.1573	11.6665	10.5435	10.5435	10.4567	9.08439	9.33112	9.931
ENSG00000200434	RNA5-8SP2	11.2155	8.59625	10.8342	10.8342	11.0472	9.64288	8.77853	7.27866
ENSG00000269900	RMRP	11.3824	8.99558	9.54486	10.4567	11.6665	8.68453	7.84632	7.39055
ENSG00000163191	S100A11	9.931	9.71156	10.0549	9.931	10.0549	10.0549	9.64288	9.24357
ENSG00000197746	PSAP	9.46709	10.5435	9.931	9.64288	9.71156	9.19597	10.3057	11.6665
ENSG00000026025	VIM	9.05951	10.0549	9.64288	10.3057	9.38528	9.46709	9.71156	9.28426
ENSG00000264063	MIR3687-2	9.59785	7.39055	10.7048	10.1573	9.931	8.99558	8.68453	6.60953
ENSG00000101439	CST3	9.54486	8.8557	9.81363	8.96798	10.3057	6.93273	7.29758	7.46815
ENSG00000117984	CTSD	8.8557	10.8342	9.71156	8.56184	9.46709	11.8977	10.8342	10.0549
ENSG00000184009	ACTG1	9.08439	9.46709	9.33112	9.81363	9.54486	9.33112	9.54486	9.15221
ENSG00000196126	HLA-DRB1	9.38528	9.24357	9.59785	9.33112	9.59785	8.32994	9.05951	8.99558
ENSG00000101160	CTSZ	9.11199	9.28426	10.1573	8.73981	9.24357	10.7048	11.0472	10.1573
ENSG00000133112	TPT1	9.15221	9.81363	8.26468	9.54486	9.33112	8.07372	8.48473	8.61747
ENSG00000142669	SH3BGRL3	9.33112	8.89879	9.19597	9.24357	9.28426	9.24357	8.8557	8.56184
ENSG00000205542	TMSB4X	8.96798	8.77853	9.46709	9.05951	9.08439	8.73981	9.11199	9.33112
	ENSG00000265150	10.8342	6.72044	8.89879	8.288	10.1573	7.43939	6.51695	5.82204
ENSG00000111640	GAPDH	8.4482	8.73981	8.77853	9.71156	9.11199	8.8557	9.08439	8.81812
ENSG00000251562	MALAT1	10.3057	8.14001	8.4482	9.11199	8.61747	7.78026	7.96649	6.52251
ENSG00000090382	LYZ	8.02006	9.38528	8.30569	10.0549	8.73981	8.94047	10.5435	11.3824
ENSG00000210195	MT-TT	10.4567	7.78026	7.64855	8.89879	9.64288	6.70773	5.80235	5.91308
ENSG00000106178	CCL24	8.68453	9.64288	7.27866	9.59785	9.19597	7.48941	3.13877	8.89879
ENSG00000198959	TGM2	9.19597	9.33112	8.00292	8.77853	8.99558	11.0472	11.6665	12.6746
ENSG00000167996	FTH1	8.5099	9.59785	9.11199	8.59625	8.08232	10.1573	9.46709	9.81363
ENSG00000169442	CD52	8.73981	8.96798	8.81812	8.71118	8.56184	9.931	9.15221	9.46709
ENSG00000158869	FCER1G	8.71118	9.11199	8.94047	8.48473	8.53918	8.71118	8.6545	8.8557
ENSG00000181374	CCL13	9.28426	8.35844	10.3057	6.59663	9.05951	6.59184	8.07372	8.02006
ENSG00000170345	FOS	8.94047	8.53918	8.34608	8.8557	8.71118	5.77363	5.43728	5.0673
ENSG00000166710	B2M	8.17044	9.15221	9.05951	8.61747	8.38029	9.05951	9.24357	9.64288
ENSG00000165140	FBP1	8.14001	8.6545	8.68453	9.46709	8.24294	9.38528	11.2155	11.8977
	ENSG00000258486	9.71156	6.83884	8.5099	8.17044	9.81363	7.54813	6.54851	6.37872
ENSG00000122862	SRGN	8.24294	8.81812	8.48473	9.08439	8.40769	8.61747	8.99558	9.59785
ENSG00000056736	IL17RB	9.64288	7.67093	7.56678	9.15221	8.96798	3.99182	4.72759	4.96156
ENSG00000107798	LIPA	8.30569	9.54486	9.15221	7.92206	7.91177	10.3057	10.0549	10.5435
ENSG00000030582	GRN	7.8636	8.94047	9.24357	8.32994	8.4482	8.96798	9.19597	9.71156
ENSG00000070756	PABPC1	8.288	8.61747	7.62652	9.28426	8.59625	8.17044	8.81812	8.94047
ENSG00000142534	RPS11	8.07372	8.48473	7.637	8.99558	8.94047	8.19783	8.08232	8.34608
ENSG00000226532	RP5-1052M9.1	8.77853	8.19783	8.32994	7.96649	8.6545	7.94295	7.56678	6.68584
ENSG00000095970	TREM2	8.6545	8.07372	8.8557	7.69027	8.35844	8.81812	8.56184	8.04974
ENSG00000128524	ATP6V1F	8.32994	8.38029	8.17044	8.00292	8.5099	8.56184	8.34608	8.288
ENSG00000108518	PFN1	7.95327	8.15236	8.40769	7.98384	8.68453	8.59625	8.5099	8.00292
ENSG00000108298	RPL19	8.11349	8.26468	7.87328	8.5099	8.30569	7.58037	7.5963	7.41167
ENSG00000140988	RPS2	7.64855	7.89725	7.8311	8.81812	8.8557	8.02006	7.64855	7.45498
ENSG00000171223	JUNB	7.98384	7.74651	7.98384	8.53918	8.77853	6.19938	6.69961	7.03946
ENSG00000167658	EEF2	8.04974	8.11349	7.39055	8.94047	8.48473	7.69027	8.04974	8.68453
ENSG00000006606	CCL26	8.48473	8.00292	7.19805	8.38029	8.89879	5.81441	6.57269	8.59625
ENSG00000161016	RPL8	7.87328	7.96649	7.5963	8.6545	8.81812	7.87328	7.80406	7.94295
ENSG00000164733	CTSB	7.637	8.288	9.38528	7.637	7.8636	9.28426	10.1573	9.19597
ENSG00000115414	FN1	7.91177	7.91177	7.32143	9.38528	8.15236	7.92206	8.17044	9.08439
ENSG00000136235	GPNMB	8.34608	9.931	8.53918	6.75971	7.07783	8.14001	8.89879	8.48473
ENSG00000142541	RPL13A	7.70011	8.34608	7.71488	8.68453	8.19783	7.76267	8.02006	8.11349
ENSG00000198502	HLA-DRB5	8.89879	9.05951	8.96798	5.3941	8.288	5.51242	5.89495	8.53918
ENSG00000130203	APOE	8.59625	8.56184	9.28426	6.44642	7.41167	9.59785	8.24294	8.17044
ENSG00000196743	GM2A	7.50962	9.08439	9.08439	6.91815	7.47638	10.5435	9.931	9.54486
ENSG00000066336	SPI1	8.15236	7.62652	7.96649	8.19783	8.04974	8.11349	8.32994	8.35844
ENSG00000187653	TMSB4XP8	8.08232	7.58037	8.56184	7.74651	7.92206	8.15236	8.14001	8.15236
ENSG00000162511	LAPTM5	7.79082	8.4482	7.91177	7.95327	7.74651	8.40769	8.73981	9.11199
ENSG00000259001	RPPH1	8.99558	6.49021	7.70011	7.50962	9.15221	6.16255	5.24188	4.41953
ENSG00000170458	CD14	7.80406	7.56678	7.30815	9.19597	7.87328	4.06665	7.98384	8.32994
ENSG00000137154	RPS6	7.54813	7.94295	7.48941	8.4482	8.11349	7.264	7.27866	7.36225
ENSG00000227195	MIR663AHG	8.40769	5.83641	8.99558	8.15236	8.14001	7.27063	6.93273	5.09878
ENSG00000011600	TYROBP	8.53918	7.54813	7.53754	7.70011	8.07372	8.6545	8.26468	8.5099
ENSG00000197956	S100A6	8.56184	7.12595	8.24294	7.71488	7.69027	7.73337	7.87328	7.2094
ENSG00000104921	FCER2	7.89725	8.5099	7.89725	7.34299	7.65907	7.95327	6.42043	7.28485
ENSG00000065978	YBX1	7.53754	8.32994	7.92206	7.80406	7.67093	8.26468	8.03485	7.95327
ENSG00000160213	CSTB	7.84632	8.17044	8.71118	7.12595	7.39055	9.11199	8.96798	8.14001
ENSG00000177600	RPLP2	7.56678	7.73337	7.50962	8.08232	8.32994	7.32143	6.9026	6.64686
ENSG00000156508	EEF1A1	7.43939	8.40769	7.264	8.34608	7.76267	7.28485	7.69027	8.24294
ENSG00000225630	MTND2P28	9.81363	6.77191	6.69961	7.64855	8.26468	8.00292	6.87709	6.79204
ENSG00000233276	GPX1	7.37122	7.32963	8.38029	8.14001	7.96649	8.35844	8.61747	8.07372
ENSG00000160255	ITGB2	7.61563	8.08232	7.43939	8.35844	7.64855	7.98384	8.59625	9.38528
ENSG00000140678	ITGAX	8.61747	7.4991	8.07372	7.58037	7.32143	6.97646	7.55795	7.24439
ENSG00000142676	RPL11	7.62652	7.92206	7.38235	8.11349	8.02006	7.03946	7.02231	7.06579
ENSG00000223865	HLA-DPB1	8.03485	7.47638	7.8636	7.37122	8.17044	6.10955	6.48207	6.86032
ENSG00000131981	LGALS3	8.19783	8.68453	8.73981	6.2294	7.05721	8.77853	7.71488	7.32143
ENSG00000148303	RPL7A	7.35147	7.8311	7.36225	8.24294	7.94295	7.18705	7.14079	7.1155
ENSG00000135404	CD63	7.5963	8.30569	8.61747	6.77191	7.264	8.4482	8.40769	7.76267
ENSG00000198034	RPS4X	7.32143	7.98384	6.97228	8.40769	7.79082	6.66253	6.75971	6.72756
ENSG00000234745	HLA-B	7.103	7.79082	7.43337	8.30569	7.8311	8.48473	8.35844	8.73981
ENSG00000197958	RPL12	7.76267	7.41964	7.23732	8.02006	7.98384	6.8704	6.74421	6.55573
ENSG00000102575	ACP5	7.92206	8.71118	8.14001	6.6679	6.91266	8.89879	8.15236	8.19783
ENSG00000130066	SAT1	8.26468	7.03054	7.95327	7.73337	7.34299	5.85962	6.89661	6.63715
ENSG00000159189	C1QC	7.67093	7.41167	8.02006	6.82148	8.34608	7.07783	7.12595	6.09695
ENSG00000169100	SLC25A6	7.29758	7.76267	7.29758	8.04974	7.84632	7.32963	7.62652	7.89725
ENSG00000142937	RPS8	7.15958	7.637	7.1155	8.26468	7.95327	7.17791	7.1155	7.103
ENSG00000239559	RPL37P2	8.35844	7.15958	6.89661	7.30815	7.89725	6.6254	6.45743	5.64106
ENSG00000143384	MCL1	7.48941	7.103	7.61563	7.8636	7.4991	5.54855	6.38281	6.8704
ENSG00000198695	MT-ND6	9.24357	6.63715	6.86032	7.43337	7.37122	6.37458	5.4149	6.03301
ENSG00000163131	CTSS	7.08896	8.24294	7.28485	7.29758	7.5963	8.04974	8.71118	9.05951
ENSG00000116701	NCF2	7.69027	7.8636	7.58037	7.40082	6.96622	7.13294	7.92206	7.79082
ENSG00000206503	HLA-A	7.47638	7.01438	7.35147	7.84632	7.73337	8.24294	8.4482	8.71118
ENSG00000112306	RPS12	6.80938	8.04974	7.09658	7.8311	7.61563	7.27866	6.8837	6.9993
ENSG00000173369	C1QB	7.8311	6.86713	8.08232	6.5129	8.03485	6.63715	6.03681	4.12862
ENSG00000167468	GPX4	7.17791	7.06579	7.76267	7.65907	7.637	7.41167	7.03054	6.91266
ENSG00000177954	RPS27	7.11008	7.87328	6.78716	7.89725	7.55795	6.89661	6.954	7.34299
ENSG00000124491	F13A1	7.65907	8.02006	8.19783	5.80989	7.41964	2.3539	5.24779	4.18262
ENSG00000231500	RPS18	7.2536	7.55795	6.47723	8.07372	7.71488	7.05721	6.79605	6.74421
ENSG00000264462	MIR3648-2	7.03054	5.17937	8.59625	8.03485	8.00292	7.79082	7.54813	5.74019
ENSG00000170315	UBB	6.74421	7.5963	8.15236	7.11008	7.21996	8.38029	8.38029	7.71488
ENSG00000128016	ZFP36	7.94295	6.80938	6.54851	7.61563	7.80406	4.4333	4.96335	4.8778
ENSG00000120129	DUSP1	7.46815	6.54533	7.40082	7.55795	7.70011	4.54996	3.89332	3.07454
ENSG00000136156	ITM2B	7.13294	7.71488	6.97646	7.41964	7.38235	6.39065	6.77191	7.23732
ENSG00000111348	ARHGDIB	7.27063	7.23732	6.93273	7.54813	7.58037	7.56678	7.21996	7.07783
ENSG00000100097	LGALS1	6.84681	7.28485	8.35844	6.98162	7.05019	7.09658	6.33696	5.97637
ENSG00000109861	CTSC	7.71488	7.50962	7.73337	6.17335	7.32963	6.37872	6.68003	6.42043
ENSG00000000938	FGR	7.78026	7.43939	6.72756	7.24439	7.17791	7.8311	7.95327	8.38029
ENSG00000164111	ANXA5	6.97646	7.65907	7.79082	6.86713	6.9993	7.84632	7.67093	7.17791
ENSG00000227097	RPS28P7	7.28485	7.53754	6.73306	7.19805	7.50962	7.39055	7.74651	7.78026
ENSG00000179218	CALR	7.02231	7.69027	7.94295	6.63715	6.954	8.53918	8.30569	7.65907
ENSG00000149925	ALDOA	6.5391	7.27866	7.45498	7.67093	7.29758	7.62652	7.47638	7.18705
ENSG00000104763	ASAH1	7.23732	7.95327	7.32963	6.60476	6.99115	7.22568	7.43939	7.37122
ENSG00000188846	RPL14	7.45498	6.8837	6.53314	7.76267	7.43337	6.28157	5.99097	5.96951
ENSG00000100316	RPL3	6.72756	7.40082	6.74421	7.78026	7.40082	6.9026	6.80938	7.02231
ENSG00000169429	CXCL8	7.05721	7.38235	6.86713	7.87328	6.86713	-1.97204	0.875947	0.2881
ENSG00000136942	RPL35	7.43337	6.78716	6.75971	7.47638	7.56678	6.43294	5.88897	5.84916
ENSG00000231389	HLA-DPA1	7.18705	7.2536	7.05721	6.96622	7.53754	6.55573	6.55163	6.91815
ENSG00000137818	RPLP1	6.954	7.21996	7.03054	7.36225	7.36225	6.68003	6.32981	6.21125
ENSG00000187514	PTMA	6.78716	7.19805	7.54813	7.48941	6.8541	7.2094	7.50962	6.97646
ENSG00000168906	MAT2A	7.32963	6.72756	7.78026	6.54851	7.43939	5.25185	5.54247	5.06053
ENSG00000128272	ATF4	7.34299	7.05721	6.83884	7.38235	7.103	5.60812	5.47007	5.32543
ENSG00000164442	CITED2	7.00826	7.80406	7.01438	7.21996	6.67263	6.31251	5.90915	6.65807
ENSG00000105223	PLD3	6.82606	7.70011	7.67093	6.38281	7.03054	7.74651	7.73337	7.73337
ENSG00000169896	ITGAM	7.1155	6.8897	6.92469	7.91177	6.76736	6.97228	7.91177	8.40769
ENSG00000122406	RPL5	7.12595	7.27063	6.30824	7.62652	7.2536	6.13678	6.19938	6.33696
ENSG00000093072	CECR1	7.24439	6.87709	6.6223	7.27866	7.54813	6.93952	7.103	8.03485
ENSG00000143162	CREG1	6.75971	7.61563	7.13294	7.13294	6.90811	7.71488	7.94295	7.53754
ENSG00000042493	CAPG	6.8897	7.84632	8.11349	5.98382	6.71563	7.47638	7.41964	7.08896
ENSG00000122877	EGR2	8.00292	7.46815	6.31251	6.87709	6.87709	5.78132	5.74019	6.0625
ENSG00000108691	CCL2	7.96649	8.03485	7.80406	4.5423	7.11008	5.79005	5.72376	6.69178
ENSG00000169714	CNBP	7.2094	7.2094	6.66253	7.22568	7.13294	6.07848	6.32491	6.34844
ENSG00000204592	HLA-E	6.97228	6.97646	6.55163	7.56678	7.35147	6.80374	7.17791	7.56678
ENSG00000210100	MT-TI	8.81812	6.23155	6.32491	6.91266	7.03946	5.48848	5.11678	5.90429
ENSG00000067560	RHOA	6.70773	7.35147	7.08896	7.35147	6.80374	7.2536	7.61563	7.637
ENSG00000126264	HCST	7.19805	7.36225	6.8837	6.60953	7.23732	7.91177	7.48941	7.47638
ENSG00000173372	C1QA	7.55795	6.19682	6.19435	7.4991	7.78026	5.84246	6.9993	6.8837
ENSG00000209082	MT-TL1	8.38029	6.10955	7.69027	6.22127	6.80938	3.86103	3.66198	3.77912
ENSG00000182117	NOP10	6.36993	7.30815	6.80938	7.2094	7.45498	7.5963	6.54533	6.31754
ENSG00000226608	FTLP3	6.52773	7.11008	7.65907	7.02231	6.82606	8.288	8.11349	7.92206
ENSG00000167526	RPL13	6.79204	6.68584	6.58367	7.43939	7.62652	6.60953	6.18815	6.09172
ENSG00000173812	EIF1	6.82148	7.08896	6.80374	7.2536	7.14079	5.952	5.81771	5.58811
ENSG00000165168	CYBB	7.01438	7.37122	6.40389	7.53754	6.75049	5.54449	5.18759	7.62652
ENSG00000165502	RPL36AL	6.86032	6.91815	7.18705	7.28485	6.68584	6.52773	6.12716	5.80746
ENSG00000105193	RPS16	7.14079	6.817	6.45743	7.18705	7.30815	6.67263	6.42408	5.80235
ENSG00000196154	S100A4	6.9993	6.54851	8.03485	6.5391	6.78716	6.26338	6.73306	6.90811
ENSG00000119655	NPC2	6.92469	7.24439	7.2094	6.47723	7.02231	7.30815	7.264	7.5963
ENSG00000102962	CCL22	5.66925	7.18705	8.288	7.94295	5.79005	12.4893	14.238	13.5521
ENSG00000174444	RPL4	6.56794	7.14079	6.27597	7.5963	7.19805	6.48207	6.65807	6.77823
ENSG00000237973	RP5-857K21.6	6.93952	12.1637	4.26264	6.35763	5.04368	4.15215	4.95565	3.50375
ENSG00000176340	COX8A	6.6223	6.954	7.2536	6.74421	7.12595	7.45498	7.00826	6.9026
ENSG00000075785	RAB7A	6.79605	7.22568	7.17791	6.70773	6.75971	6.86032	7.19805	6.94693
ENSG00000150991	UBC	6.57269	6.60476	7.27063	7.01438	7.1155	6.10036	6.60476	6.66253
ENSG00000118640	VAMP8	6.9026	6.80374	7.11008	6.65807	7.09658	7.23732	7.01438	6.53314
ENSG00000166340	TPP1	6.89661	7.43337	6.64686	6.82606	6.73306	7.34299	7.36225	7.70011
ENSG00000131171	SH3BGRL	6.68584	7.32143	6.817	7.07783	6.6254	7.01438	7.2536	7.35147
ENSG00000005022	SLC25A5	6.29806	7.45498	7.14079	7.03054	6.56109	7.15958	7.38235	7.74651
ENSG00000130522	JUND	6.76736	6.28881	7.00826	6.93273	7.46815	5.59998	5.38333	5.13198
ENSG00000120738	EGR1	7.41964	7.29758	5.70322	7.14079	6.86032	2.70207	2.89803	2.80167
ENSG00000140749	IGSF6	7.09658	7.1155	7.12595	6.12716	6.93952	6.36993	6.13678	6.19682
ENSG00000096384	HSP90AB1	6.71563	7.13294	7.06579	6.954	6.5129	7.21996	7.37122	7.50962
ENSG00000131238	PPT1	6.45343	7.64855	7.103	6.79204	6.36993	7.80406	7.8311	7.8311
ENSG00000118785	SPP1	5.28432	9.19597	8.04974	7.1155	4.71355	7.8636	9.28426	6.43294
ENSG00000102265	TIMP1	6.91266	6.79204	6.77823	6.86032	6.97646	4.10454	4.47662	5.44173
ENSG00000204525	HLA-C	6.30241	6.77823	6.954	7.39055	6.8704	8.5099	8.288	7.55795
ENSG00000126267	COX6B1	7.30815	6.27597	7.22568	6.64078	6.83192	6.47723	6.31251	5.8812
ENSG00000135929	CYP27A1	6.93273	7.34299	6.8897	5.92914	7.18705	7.67093	6.94693	7.43337
ENSG00000204628	GNB2L1	6.83884	6.79605	6.13193	7.264	7.22568	5.91865	5.91865	6.0034
ENSG00000027697	IFNGR1	7.264	7.264	6.42043	6.69961	6.58809	6.83192	6.72044	7.13294
ENSG00000104904	OAZ1	6.24001	6.83192	7.05019	7.103	6.97228	7.1155	6.97228	7.05019
ENSG00000146066	HIGD2A	6.49021	6.63147	6.75049	7.03946	7.28485	6.6223	5.94473	6.05244
ENSG00000108828	VAT1	6.61535	7.48941	7.03946	6.67263	6.36456	7.36225	7.35147	7.38235
ENSG00000163220	S100A9	6.96622	6.76736	6.15865	7.41167	6.83884	7.96649	7.30815	8.6545
ENSG00000196230	TUBB	6.19682	7.03946	6.6679	7.32963	6.89661	7.38235	8.00292	8.4482
ENSG00000172757	CFL1	6.14535	6.98162	7.41167	6.6254	6.8897	7.64855	7.32963	6.80938
ENSG00000137841	PLCB2	7.40082	6.15021	6.59663	6.61535	7.27866	6.05244	6.25255	6.18815
ENSG00000204257	HLA-DMA	7.07783	6.61535	6.79605	6.24001	7.27063	6.6679	6.38703	6.26338
ENSG00000196924	FLNA	6.69961	6.73306	6.87709	6.80938	6.82148	7.12595	7.4991	8.26468
ENSG00000169564	PCBP1	6.38703	7.05019	6.96622	6.90811	6.60953	6.83884	6.8704	6.82606
ENSG00000142657	PGD	6.25855	6.86032	6.6254	7.45498	6.72044	7.37122	7.53754	7.43939
ENSG00000177606	JUN	6.90811	6.45743	6.72044	7.27063	6.52251	5.28432	5.69978	4.94221
ENSG00000084234	APLP2	6.6679	6.93273	6.68584	6.89661	6.66253	6.99115	7.39055	7.98384
ENSG00000108654	DDX5	7.06579	6.44642	6.98162	6.79605	6.55163	5.50155	6.0673	5.75473
ENSG00000136810	TXN	6.8837	6.8704	7.55795	5.8812	6.64078	6.77191	6.45343	5.4613
ENSG00000172216	CEBPB	6.34305	6.69178	6.21125	7.46815	7.08896	7.4991	7.76267	7.87328
ENSG00000117450	PRDX1	6.73835	7.17791	7.4991	5.65537	6.70773	7.14079	7.05019	6.60476
ENSG00000135821	GLUL	7.36225	6.38281	6.75544	6.72756	6.54851	6.75049	7.07783	6.6679
ENSG00000166598	HSP90B1	6.80374	6.84681	7.37122	6.46387	6.20223	7.19805	7.8636	7.4991
ENSG00000136167	LCP1	6.42043	6.9993	7.07783	6.73835	6.42408	7.70011	7.79082	7.67093
ENSG00000142634	EFHD2	6.49922	6.64078	7.46815	6.20685	6.817	6.77823	6.43294	6.15021
ENSG00000161970	RPL26	6.73306	6.75544	6.35299	7.05019	6.69178	5.5241	5.63712	5.5679
ENSG00000215030	RPL13P12	6.75049	6.18421	6.61535	7.00826	7.01438	6.0625	5.90429	5.07212
ENSG00000118181	RPS25	6.28881	6.99115	6.14109	7.15958	6.92469	6.30241	5.88349	6.04929
ENSG00000174021	GNG5	6.42408	6.53314	6.60953	6.84681	6.91815	6.80938	6.23476	5.94162
ENSG00000162244	RPL29	6.52251	6.49922	5.94473	7.32143	6.98162	6.29806	5.93352	5.82519
ENSG00000232573	RPL3P4	6.59663	6.6254	6.21824	6.8897	6.93273	6.24001	5.97297	5.44904
ENSG00000067225	PKM	5.90429	7.00826	7.47638	6.45743	6.38703	7.55795	7.89725	7.27063
ENSG00000187840	EIF4EBP1	6.91815	6.48207	5.98716	6.94693	6.8837	5.25589	5.1448	4.54626
ENSG00000136938	ANP32B	6.54851	6.75971	6.56794	7.08896	6.17335	5.31179	5.50981	5.39028
ENSG00000130208	APOC1	7.41167	6.96622	7.41964	5.18264	6.14535	7.89725	6.10641	6.39918
ENSG00000074800	ENO1	5.7295	7.07783	7.24439	6.4083	6.55573	7.50962	7.637	7.03054
ENSG00000170909	OSCAR	6.30824	6.55163	5.91608	6.9993	7.2094	6.09172	5.85815	6.08485
ENSG00000185215	TNFAIP2	7.03946	6.43294	6.68003	6.29806	6.51695	5.45957	5.47755	5.6791
ENSG00000110955	ATP5B	6.04929	6.90811	6.9026	6.77823	6.31754	7.08896	7.58037	7.69027
ENSG00000131469	RPL27	6.22127	6.82606	6.01413	6.97228	6.9026	6.68584	6.12133	6.45743
ENSG00000100906	NFKBIA	6.28157	5.73706	6.76736	7.79082	6.35299	4.26745	4.64575	4.33871
ENSG00000172243	CLEC7A	7.73337	6.11759	5.8812	6.34305	6.84681	3.1642	4.24484	5.45957
ENSG00000168653	NDUFS5	6.69178	6.37458	6.94693	6.31251	6.59184	7.46815	6.29327	6.82148
ENSG00000145425	RPS3A	6.19938	6.70773	6.36993	6.99115	6.63715	5.69442	5.53344	5.26384
ENSG00000185862	EVI2B	6.55573	6.97228	5.97637	7.05721	6.32491	6.05462	6.34305	6.70773
ENSG00000051523	CYBA	6.65807	6.0625	6.93952	6.15021	7.06579	6.92469	6.28881	5.82833
ENSG00000178719	GRINA	6.39065	6.74421	6.10304	6.78716	6.79605	7.00826	6.91266	7.264
ENSG00000088832	FKBP1A	6.07425	6.68003	6.67263	6.73306	6.65807	7.43337	7.22568	6.67263
ENSG00000230629	RPS23P8	6.39506	6.57662	6.19682	6.817	6.72756	5.58302	5.59307	5.42002
ENSG00000143119	CD53	6.35299	6.92469	6.82606	6.38703	6.20685	7.40082	7.70011	7.58037
ENSG00000137575	SDCBP	6.33696	7.02231	6.65807	6.64686	6.00791	7.41964	7.46815	7.32963
ENSG00000166794	PPIB	6.20223	6.48621	6.91815	6.37872	6.6679	7.103	6.52773	5.62378
ENSG00000161905	ALOX15	7.39055	5.03349	6.10641	7.09658	6.94693	3.34292	6.92469	7.22568
ENSG00000101347	SAMHD1	6.59184	6.59663	6.51695	6.44284	6.39065	6.46387	6.64686	6.954
ENSG00000149806	FAU	6.8704	6.10036	6.16928	6.6223	6.69961	5.88349	5.66767	5.30088
ENSG00000138326	RPS24	6.45743	6.5391	5.88682	6.8837	6.64686	5.5207	5.29438	5.41262
ENSG00000163823	CCR1	6.77823	6.69961	5.82519	6.28157	6.74421	6.54851	7.28485	7.8636
ENSG00000063177	RPL18	6.54533	6.12133	6.02164	6.83884	6.77191	5.42475	5.16941	5.23716
ENSG00000122566	HNRNPA2B1	7.05019	6.38703	6.57269	6.04929	6.19435	5.53344	5.73402	5.36749
ENSG00000163682	RPL9	6.35763	6.29806	6.03681	6.75049	6.77823	5.49728	5.47554	5.42253
ENSG00000213719	CLIC1	5.71121	6.82148	6.57662	6.57269	6.53314	6.78716	6.75544	6.49922
ENSG00000118680	MYL12B	6.53314	6.4083	6.39065	6.36993	6.48621	6.58367	6.26338	6.28881
ENSG00000198053	SIRPA	6.6254	6.52773	6.43294	6.14109	6.45743	6.73306	7.08896	6.92469
ENSG00000181045	SLC26A11	7.22568	6.46387	7.21996	5.28602	5.97999	6.8897	7.03946	6.16255
ENSG00000135047	CTSL	5.88349	6.75049	7.74651	5.62378	6.16928	8.34608	8.53918	7.30815
ENSG00000176978	DPP7	6.87709	5.98382	6.63715	5.91308	6.75544	6.39918	6.01413	5.76413
ENSG00000131236	CAP1	5.95535	6.73835	6.55573	6.53314	6.34305	7.29758	7.23732	7.19805
ENSG00000145741	BTF3	6.12716	6.65807	5.93352	6.9026	6.44642	5.77033	6.01071	6.01071
ENSG00000112335	SNX3	5.78132	6.9026	6.34844	6.55573	6.47188	6.94693	7.05721	6.84681
ENSG00000105372	RPS19	5.79696	6.01071	6.30241	6.93952	7.00826	6.17335	6.27597	5.8328
ENSG00000138413	IDH1	6.63147	6.42043	5.96951	6.58367	6.41337	5.96632	6.47188	6.59663
ENSG00000064601	CTSA	6.37458	7.09658	6.29806	5.97297	6.25855	6.82148	6.55573	6.35763
ENSG00000087074	PPP1R15A	6.58367	5.97637	6.28881	6.8704	6.26973	4.8728	4.96911	3.85813
ENSG00000140450	ARRDC4	6.38281	6.0695	6.58809	7.06579	5.8812	5.12449	5.5054	7.00826
ENSG00000161091	MFSD12	6.46387	6.45343	6.99115	5.77033	6.28634	8.30569	8.19783	7.14079
ENSG00000110700	RPS13	6.11759	6.35763	6.0695	6.76736	6.6223	5.62004	5.49548	5.51654
ENSG00000138071	ACTR2	6.17335	6.58367	6.16255	6.66253	6.33961	6.02457	6.86713	6.98162
ENSG00000141522	ARHGDIA	6.24636	6.33961	6.56109	6.0695	6.63147	6.56794	6.40389	5.8924
ENSG00000175567	UCP2	6.63715	6.08755	6.69178	5.66925	6.73835	8.08232	6.17989	5.61348
ENSG00000105401	CDC37	6.72044	6.13193	5.97999	6.52773	6.38281	6.49021	6.4083	6.16928
ENSG00000214748	RP11-332E4.1	7.74651	6.08485	5.05702	6.41337	6.43294	6.08219	5.46207	4.70938
ENSG00000136295	TTYH3	6.44642	6.30824	6.49418	5.96295	6.49418	6.49922	6.99115	6.75544
ENSG00000109971	HSPA8	6.47188	6.89661	6.32981	6.16255	5.8328	6.8837	7.65907	7.91177
ENSG00000147065	MSN	6.23476	6.51695	5.98382	6.68003	6.26338	6.65807	7.11008	7.40082
ENSG00000164587	RPS14	5.96632	6.57269	6.01071	6.56109	6.5391	5.70942	5.62004	5.30972
ENSG00000089327	FXYD5	6.44284	6.60953	5.59006	6.32491	6.68003	6.41337	6.07425	6.37458
ENSG00000170889	RPS9	5.87426	6.44284	6.02457	6.72044	6.56794	5.65202	5.48517	5.29744
ENSG00000175899	A2M	6.37872	6.04409	6.9993	5.80498	6.39506	6.28634	6.24365	6.61535
ENSG00000159840	ZYX	5.95929	6.21824	6.34305	6.80374	6.29327	7.35147	7.09658	7.05721
ENSG00000123144	C19orf43	6.41337	6.00791	6.49922	6.11329	6.52773	5.96951	5.6606	5.12117
ENSG00000044574	HSPA5	6.03301	6.67263	6.71563	6.19938	5.9013	6.60476	6.60953	6.24365
ENSG00000131446	MGAT1	6.25255	6.55573	6.44284	5.8653	6.37458	6.96622	7.2094	6.80374
ENSG00000225972	MTND1P23	6.29327	10.7048	4.63648	5.29744	4.55385	4.32276	2.28911	2.79601
ENSG00000115956	PLEK	6.5129	6.56794	6.41337	5.82833	6.10641	6.39506	6.8541	6.32981
ENSG00000159128	IFNGR2	6.07848	6.50729	6.12133	6.63147	6.05244	6.03681	5.78132	6.01834
ENSG00000090013	BLVRB	6.31251	6.34305	6.82148	5.4077	6.49922	6.69178	5.23148	5.48517
ENSG00000114391	RPL24	6.19435	6.37872	5.75212	6.55163	6.45343	5.38859	5.22933	5.19123
ENSG00000107223	EDF1	6.50729	5.8328	6.01834	6.39506	6.57269	5.62752	5.44904	5.09661
ENSG00000160888	IER2	5.85176	6.20685	6.15361	6.57662	6.48207	3.95258	3.67357	3.98777
ENSG00000089157	RPLP0	5.76713	6.5129	5.51242	6.92469	6.50729	6.76736	6.37458	6.68003
ENSG00000149781	FERMT3	6.23155	5.96295	6.84681	5.90915	6.25255	6.54533	6.79204	6.47188
ENSG00000139644	TMBIM6	5.98716	6.36456	6.5129	6.17989	6.13678	6.82606	6.90811	7.09658
ENSG00000115268	RPS15	5.75473	5.95929	6.37872	6.52251	6.54533	6.38703	6.21125	5.85815
ENSG00000104870	FCGRT	6.14109	6.21125	6.50729	5.93352	6.29806	6.4083	6.29806	5.77753
ENSG00000157873	TNFRSF14	6.8541	6.08219	6.42408	5.32173	6.40389	4.96156	5.13198	4.28516
ENSG00000101608	MYL12A	5.85394	6.26338	6.38703	6.16928	6.34844	6.5129	6.19435	5.78821
ENSG00000073921	PICALM	6.2294	6.35299	5.85962	6.58809	5.97637	6.63147	7.18705	7.54813
ENSG00000084207	GSTP1	5.97297	5.9494	6.54533	6.0673	6.46387	6.2294	5.99544	5.98382
ENSG00000137193	PIM1	6.09695	5.80746	5.65715	6.83192	6.59663	3.29099	3.3575	5.3941
ENSG00000143761	ARF1	6.00791	6.30241	6.03301	6.30241	6.33696	6.84681	6.6223	6.57662
ENSG00000161203	AP2M1	5.86932	6.31754	6.17989	6.39918	6.19938	6.64686	6.83884	6.6223
ENSG00000244398	RP11-466H18.1	6.11329	6.26973	5.71121	6.51695	6.28881	5.23425	5.29008	4.68608
ENSG00000010327	STAB1	7.21996	4.62953	6.91266	4.94935	7.15958	4.46454	2.79376	2.71952
ENSG00000172809	RPL38	6.21125	6.09172	5.7295	6.24636	6.58367	5.47755	5.10709	4.89421
ENSG00000197471	SPN	5.82204	6.31251	6.25855	6.49922	5.96632	6.51695	6.98162	7.64855
ENSG00000132514	CLEC10A	6.28634	5.19276	6.79204	5.95929	6.61535	1.26447	3.52202	3.41499
ENSG00000154589	LY96	6.68003	6.22127	6.36456	5.4539	6.11759	5.11193	4.98873	4.04762
ENSG00000127022	CANX	6.13678	6.39506	6.05462	6.21824	5.99877	6.25255	6.70773	6.87709
ENSG00000123416	TUBA1B	5.33187	6.58809	6.77191	5.91608	6.12133	6.9993	6.91815	7.2536
ENSG00000141480	ARRB2	6.64686	6.10641	6.00791	6.01071	5.92171	5.68147	5.46787	5.56317
ENSG00000169413	RNASE6	6.18815	6.28157	6.60476	5.23587	6.30241	5.51654	5.81994	5.3449
ENSG00000159388	BTG2	6.33961	6.16255	5.79871	6.27597	6.03301	3.47713	4.12967	4.2996
ENSG00000118515	SGK1	6.60476	6.40389	6.48207	5.56076	5.55532	4.60114	4.83791	4.76386
ENSG00000080824	HSP90AA1	6.47723	6.42408	6.39918	5.6791	5.60812	6.29327	6.84681	6.93952
ENSG00000181163	NPM1	5.99544	6.39065	6.07425	6.25855	5.85176	5.29923	5.55305	5.1229
ENSG00000110719	TCIRG1	6.49418	5.65715	6.33696	5.9013	6.17989	6.817	6.56109	6.10955
ENSG00000067082	KLF6	5.69278	5.80235	6.73835	6.09172	6.24001	3.34744	3.25979	3.07097
ENSG00000228474	OST4	5.9238	6.17989	6.18421	6.11759	6.15021	6.75544	6.21824	5.85962
ENSG00000198755	RPL10A	5.64626	6.56109	5.59705	6.56794	6.11329	6.03	6.17335	6.24636
ENSG00000062716	VMP1	7.58037	5.45198	5.4112	5.85176	6.18815	4.41438	4.39481	4.31005
ENSG00000072778	ACADVL	6.57662	5.68809	6.15021	5.95535	6.07848	6.08755	6.03301	5.69069
ENSG00000108107	RPL28	6.32491	5.8653	5.20461	6.42408	6.57662	5.71416	5.09593	5.32909
ENSG00000174748	RPL15	6.08485	6.24636	5.15185	6.49021	6.42043	5.29008	5.27703	5.60283
ENSG00000135046	ANXA1	5.67458	5.97999	6.47188	6.28881	5.97297	5.8653	6.01834	5.74923
ENSG00000135677	GNS	5.65202	6.52251	6.44642	6.00791	5.75212	6.58809	7.45498	7.48941
ENSG00000137161	CNPY3	5.77753	6.03	6.37458	5.96951	6.21824	6.10304	5.67208	5.34311
ENSG00000071553	ATP6AP1	5.91608	6.6223	6.28634	5.71416	5.81441	6.79204	6.59184	6.4083
	ENSG00000117289	6.20685	6.15865	5.54644	6.8541	5.56076	4.50797	5.11948	6.6254
ENSG00000111229	ARPC3	5.84582	6.16928	6.19938	6.03681	6.07425	5.8812	5.9238	5.50328
ENSG00000120708	TGFBI	6.66253	5.70172	5.67733	6.34844	5.87426	4.23887	5.51242	5.57637
	ENSG00000006075	6.05244	6.03681	5.952	6.71563	5.49929	2.27475	3.26045	0.678143
ENSG00000113732	ATP6V0E1	5.2719	6.33696	6.64078	5.71872	6.22127	7.02231	6.8897	6.31251
	ENSG00000155130	6.24365	6.64686	6.4083	4.82289	6.0673	2.98204	4.07942	3.18952
ENSG00000227615	RP11-864N7.2	6.08755	6.49418	5.24533	6.23155	6.10304	5.54644	5.40526	5.03111
ENSG00000210117	MT-TW	6.94693	5.44986	5.38496	6.97646	5.39509	4.8173	4.7461	3.33801
ENSG00000118418	HMGN3	6.0625	6.03301	6.90811	5.53573	5.58811	6.04409	5.64913	4.7563
ENSG00000143947	RPS27A	5.6606	6.24001	6.12716	6.21125	5.84916	5.57104	5.54855	5.27578
ENSG00000105701	FKBP8	5.70322	5.75921	6.13678	6.20223	6.23476	6.11759	6.04409	5.77363
ENSG00000197747	S100A10	5.47755	5.83894	6.33961	6.47188	5.90429	5.86932	5.91608	6.07425
ENSG00000155463	OXA1L	6.32981	5.88349	5.51498	6.35299	5.94473	5.01795	5.34726	5.62936
ENSG00000130255	RPL36	6.02457	5.82204	5.37841	6.31754	6.47723	5.12796	4.79963	4.47823
ENSG00000185896	LAMP1	5.92171	6.22573	6.48621	5.40089	5.98382	6.91266	6.80374	6.55163
ENSG00000135486	HNRNPA1	5.78821	6.19938	5.6606	6.28634	6.05462	5.05041	5.1336	5.27852
ENSG00000142227	EMP3	5.99097	5.952	5.83894	5.82519	6.37872	4.28902	4.23492	4.59023
ENSG00000100345	MYH9	5.77363	5.89495	6.23476	6.22573	5.81994	6.73835	6.93952	6.76736
ENSG00000010610	CD4	6.10036	5.82519	5.59998	6.40389	6.01834	4.13604	5.02628	5.69978
ENSG00000136888	ATP6V1G1	5.81994	6.66253	5.94162	6.10641	5.4077	6.34305	6.63147	5.9494
ENSG00000110321	EIF4G2	5.99877	6.25855	6.11759	5.75212	5.77033	6.18815	6.63715	6.42408
ENSG00000185624	P4HB	5.30863	6.20223	6.35763	5.91865	6.08755	7.11008	6.817	6.36456
ENSG00000179344	HLA-DQB1	6.40389	5.75212	6.24365	5.62209	5.79871	4.32362	5.00553	5.69442
ENSG00000147162	OGT	6.98162	5.3449	5.1496	6.02457	6.31251	3.2002	3.21389	3.63954
ENSG00000111669	TPI1	5.22087	6.39918	6.5391	5.74567	5.86252	6.40389	6.44284	5.79696
ENSG00000059804	SLC2A3	5.32683	6.36993	5.78132	6.37458	5.88349	2.87325	4.03101	4.57587
ENSG00000104774	MAN2B1	5.83894	5.9616	5.76413	6.26973	5.85815	6.00791	6.31754	6.69961
ENSG00000123349	PFDN5	6.15021	5.74567	5.74325	6.07848	5.96951	5.44986	5.00252	4.83791
ENSG00000101336	HCK	5.89839	6.01834	5.46283	6.24365	6.04929	4.48614	4.62756	5.86932
ENSG00000165678	GHITM	5.62378	6.29327	6.09695	6.13193	5.5054	6.27597	6.68584	6.56794
ENSG00000134107	BHLHE40	6.16255	5.66583	5.72376	6.18421	5.88897	4.70172	5.37105	5.66357
ENSG00000168214	RBPJ	6.86713	5.67733	5.47171	5.38496	6.21125	4.45601	4.04392	4.87513
ENSG00000105329	TGFB1	5.57859	6.23476	5.76227	6.05462	5.96295	7.65907	7.13294	7.11008
ENSG00000204472	AIF1	5.97637	5.53151	5.8653	5.78555	6.39918	4.51923	5.23425	5.42728
ENSG00000147604	RPL7	5.53151	6.47723	5.40526	6.19682	5.93788	5.39028	5.41262	5.33897
ENSG00000116489	CAPZA1	6.0695	6.05462	5.58811	6.03916	5.79696	6.12133	5.98716	6.15361
ENSG00000003056	M6PR	5.93788	6.32981	5.84916	5.66357	5.72376	6.21125	6.6254	6.75049
ENSG00000166441	RPL27A	6.17989	5.64626	5.5241	6.05244	6.09695	5.07547	4.6816	4.3395
ENSG00000089220	PEBP1	6.03681	5.99097	6.63147	5.17573	5.65537	6.07425	5.71416	5.10227
ENSG00000240652	RP11-832N8.1	6.39918	5.7295	5.37345	5.78132	6.18421	5.39607	4.99456	3.83824
ENSG00000148834	GSTO1	5.88897	5.97297	6.28157	5.80235	5.5207	6.33961	6.05462	5.47171
ENSG00000166825	ANPEP	5.90915	5.39028	6.52773	6.42043	5.19276	6.57662	7.41167	6.73835
ENSG00000026508	CD44	5.71647	6.24365	5.09661	6.75544	5.57104	5.59006	5.65715	6.54851
ENSG00000009307	CSDE1	5.83641	6.12716	5.53151	6.08485	5.79411	5.6104	6.30824	6.56109
ENSG00000166913	YWHAB	5.58302	6.11329	6.08219	5.85815	5.73706	5.85815	5.96951	5.91608
ENSG00000169045	HNRNPH1	6.83192	5.57104	5.87426	5.44986	5.63902	4.39418	4.61432	4.19493
ENSG00000049860	HEXB	5.48848	6.94693	6.59184	5.13198	5.1658	6.954	7.27063	6.75971
ENSG00000221983	UBA52	5.81771	5.94473	5.46787	5.86672	6.22573	5.73402	5.13567	5.17937
ENSG00000122122	SASH3	5.72376	6.02457	6.23155	5.61348	5.71121	6.79605	6.78716	6.46387
ENSG00000171298	GAA	5.34311	5.6104	6.0034	6.15865	6.15361	6.04929	5.84916	6.39506
ENSG00000125740	FOSB	5.35999	5.6606	5.36555	6.49418	6.35763	-0.78549	0.270385	-0.767672
ENSG00000113013	HSPA9	6.03	6.15361	5.66767	5.84916	5.48848	5.71647	6.20223	5.952
ENSG00000163660	CCNL1	6.58809	5.4539	6.0625	5.62004	5.45546	3.55062	3.61967	3.18813
ENSG00000144713	RPL32	5.41707	5.92914	5.17357	6.36456	6.28157	5.37841	4.8189	4.92998
ENSG00000111716	LDHB	5.33897	6.09695	6.26973	5.70652	5.73402	5.48007	6.28634	6.03
ENSG00000122861	PLAU	6.99115	5.258	6.2294	4.98199	5.68318	4.24575	6.36456	6.12133
ENSG00000125753	VASP	5.74019	5.92171	6.07848	5.7295	5.65715	5.93788	5.77363	5.33644
ENSG00000245532	NEAT1	7.38235	4.80215	5.65202	5.68544	5.57483	4.22499	4.65788	2.89757
ENSG00000167978	SRRM2	6.16928	5.35999	5.70652	5.94473	5.91308	5.23937	5.3922	5.62752
ENSG00000092841	MYL6	5.51242	5.79005	6.52251	5.18122	6.08485	6.42408	6.19682	5.37105
ENSG00000183291	2018-09-15	5.53573	6.2294	5.90429	5.62936	5.69442	5.94162	5.95535	5.72742
ENSG00000182899	RPL35A	5.67733	6.0673	5.13567	5.97999	6.10955	5.32909	5.18122	5.20461
ENSG00000177156	TALDO1	5.105	5.96632	5.99544	5.74923	6.13193	6.28881	6.25855	5.87706
ENSG00000112149	CD83	6.817	6.19435	6.05244	4.54411	5.33644	5.76413	5.62752	4.96335
	ENSG00000108294	5.56317	5.69278	5.97297	5.50981	6.19682	5.78555	5.33187	5.19393
ENSG00000114353	GNAI2	5.38612	5.85815	5.91308	5.83641	5.94162	5.84582	5.93788	6.02164
ENSG00000136826	KLF4	5.76413	5.60283	5.39028	6.09695	6.0695	3.35954	3.48377	4.73989
ENSG00000121769	FABP3	5.77548	6.93952	6.83192	3.90299	5.47171	6.08485	6.23155	5.58302
ENSG00000155368	DBI	5.64913	6.71563	7.15958	4.28365	5.11193	6.50729	6.64078	5.83894
ENSG00000200087	SNORA73B	7.4991	3.89385	5.38612	4.89285	7.24439	4.1018	2.51834	2.26536
ENSG00000134440	NARS	5.97999	5.81441	5.58545	5.8328	5.70322	4.94322	5.4944	5.51242
ENSG00000155659	VSIG4	5.89495	5.98716	5.29008	6.68584	5.04534	3.40706	5.96632	7.41964
ENSG00000149273	RPS3	5.03532	5.90915	5.57637	6.33696	6.03916	5.28024	5.16065	5.13567
ENSG00000114942	EEF1B2	5.59542	6.05244	5.44173	6.12133	5.67733	5.66767	5.79411	5.66925
ENSG00000196262	PPIA	5.62209	5.77033	6.31754	5.45732	5.71416	5.69762	5.56076	5.23294
ENSG00000135940	COX5B	5.73706	5.46787	6.11329	5.63296	5.92914	6.12716	5.23716	5.29238
ENSG00000182578	CSF1R	6.08219	5.18264	5.07547	6.25255	6.27597	5.38496	5.85962	6.44642
ENSG00000143110	C1orf162	5.86252	5.84246	5.33644	5.72742	6.09172	6.69961	5.73706	5.48007
ENSG00000123689	G0S2	6.67263	4.38019	4.13739	7.17791	6.49021	1.11258	5.79696	5.1336
ENSG00000172270	BSG	5.60595	5.89839	5.77548	5.88897	5.68544	6.91815	6.44642	6.17335
ENSG00000110077	MS4A6A	6.13193	5.55305	5.81771	5.17232	6.14109	3.08045	3.89132	4.16628
ENSG00000254373	RP11-34P1.2	5.38333	5.73402	5.64626	6.03301	6.01413	5.50981	5.48848	5.13985
ENSG00000090659	CD209	5.68544	6.6679	5.69762	5.17357	5.58545	6.31754	7.40082	7.96649
ENSG00000118816	CCNI	5.3941	6.28634	5.21399	6.23476	5.6791	5.58545	5.70942	5.77548
ENSG00000115738	ID2	6.22573	5.69069	6.08755	5.33187	5.44567	5.70172	4.38507	4.58224
ENSG00000182087	TMEM259	6.05462	5.08707	5.86932	5.5241	6.2294	5.44567	5.07376	4.99456
ENSG00000198829	SUCNR1	6.01071	6.59184	5.95535	4.91556	5.29008	5.10709	5.55863	5.54449
ENSG00000168264	IRF2BP2	5.79005	5.69978	5.53773	5.84246	5.85962	4.24733	4.53706	5.2821
ENSG00000175061	LRRC75A-AS1	5.39607	6.14535	4.80215	6.54533	5.83641	5.76713	5.25469	5.59307
ENSG00000140105	WARS	5.75921	6.32491	4.9601	5.99877	5.67208	5.49548	6.07848	6.58809
ENSG00000132507	EIF5A	5.29438	5.58545	5.82204	5.76413	6.24365	6.19435	5.82204	5.10019
ENSG00000167004	PDIA3	5.18946	6.10304	6.09172	5.68809	5.62209	6.20223	6.11759	5.71416
ENSG00000077549	CAPZB	5.51654	5.70322	5.99877	5.42253	6.02457	5.88897	5.64106	5.40089
ENSG00000171858	RPS21	5.42253	5.78555	5.48292	5.88682	6.08219	5.33187	4.96731	4.57083
ENSG00000117676	RPS6KA1	5.50875	5.91865	5.58302	6.07425	5.57238	6.74421	6.86032	6.83884
ENSG00000057608	GDI2	5.43928	6.13678	5.32683	6.13678	5.59998	5.62378	5.94162	5.86672
ENSG00000145592	RPL37	5.42728	5.65537	5.28432	6.03	6.23155	5.00252	4.59768	4.34877
ENSG00000147403	RPL10	5.53773	6.0034	5.05041	6.18815	5.80498	5.105	5.01383	5.32432
ENSG00000178695	KCTD12	5.68147	5.85394	5.45198	5.99544	5.59542	5.06516	5.8328	6.49021
ENSG00000198355	PIM3	5.91865	5.5241	5.84246	5.22087	6.0625	5.46283	4.69461	3.87494
ENSG00000136238	RAC1	5.70172	5.68544	5.81994	5.55532	5.77753	5.62936	6.05244	5.80989
ENSG00000137076	TLN1	5.63712	5.68318	5.48517	5.77753	5.95535	5.16941	5.77548	6.86713
ENSG00000162704	ARPC5	5.69442	6.03916	5.77753	5.54011	5.47755	5.47007	5.71647	5.55305
ENSG00000165119	HNRNPK	5.70652	6.01413	5.56076	5.77548	5.46569	5.48517	5.75212	5.84246
ENSG00000100823	APEX1	5.60812	5.79411	5.63902	6.08755	5.37105	5.82833	6.2294	5.9238
ENSG00000021355	SERPINB1	5.4613	5.70652	5.24365	6.45343	5.62752	4.82078	5.85394	5.89839
ENSG00000099860	GADD45B	6.31754	5.74325	5.61726	5.45546	5.30088	3.40299	2.99176	2.40227
ENSG00000134996	OSTF1	5.65537	5.99877	5.42915	5.68147	5.66925	5.67733	5.64626	5.54644
ENSG00000238741	SCARNA7	7.27866	4.34769	5.61525	5.34311	5.84582	3.58521	3.76187	2.7587
ENSG00000143382	ADAMTSL4	6.01413	5.27703	5.49728	6.10036	5.53344	4.70681	4.40486	5.87426
ENSG00000090339	ICAM1	6.10304	5.69442	5.74923	5.26384	5.57637	3.99568	4.66359	4.35102
ENSG00000165629	ATP5C1	5.43498	5.66357	5.62378	5.99097	5.66583	5.39937	5.5207	5.4944
ENSG00000131143	COX4I1	5.38098	5.28432	6.08485	5.79871	5.82833	5.41707	5.21399	4.96818
ENSG00000169919	GUSB	5.47007	5.88897	5.8328	5.70322	5.47375	6.33696	5.8653	6.40389
ENSG00000126247	CAPNS1	5.19849	5.72742	5.46569	5.952	6.0034	6.10641	5.44173	5.45546
ENSG00000170540	ARL6IP1	5.29923	5.84582	6.25255	5.42475	5.5241	5.9616	6.5129	6.10036
ENSG00000168298	HIST1H1E	6.21824	4.49136	5.19849	6.01834	6.4083	2.63908	2.57044	2.13872
ENSG00000111679	PTPN6	5.84916	5.54855	5.12796	6.04409	5.76227	5.66357	5.33397	5.44387
ENSG00000184897	H1FX	4.73516	5.5679	5.90915	5.9494	6.16255	4.66493	4.42759	4.3495
ENSG00000184730	APOBR	5.66767	5.71647	5.70172	5.56593	5.65202	5.91608	5.81441	4.84887
ENSG00000108953	YWHAE	5.62541	5.87426	5.42728	5.64913	5.69762	5.66583	5.71121	5.67733
ENSG00000218426	RP11-475C16.1	6.15865	5.48517	5.18264	5.5054	5.89495	4.78853	4.57736	3.99379
ENSG00000105640	RPL18A	4.99972	5.62752	4.93641	6.32981	6.32981	5.97297	5.33644	5.43928
ENSG00000172354	GNB2	5.31576	5.53344	5.62004	5.74325	6.01071	5.86252	5.68147	5.79005
ENSG00000110031	LPXN	5.94162	5.71872	5.69978	5.53773	5.31576	6.71563	6.76736	6.50729
ENSG00000161547	SRSF2	5.69978	5.67208	5.68544	5.45957	5.68809	5.01931	4.8848	4.65971
ENSG00000084733	RAB10	5.67208	5.90429	5.67208	5.53151	5.37651	5.34726	5.63902	5.81994
ENSG00000185825	BCAP31	4.97479	6.02164	6.0673	5.4149	5.66357	7.05019	6.75049	6.34305
ENSG00000115524	SF3B1	6.48621	5.36199	5.35766	5.48848	5.42002	4.16001	4.58224	4.64844
ENSG00000125691	RPL23	5.39937	5.96951	4.93832	5.86932	5.9238	5.4077	4.93641	5.16234
ENSG00000125356	NDUFA1	5.92914	5.47554	6.03916	5.14316	5.50875	5.258	5.26384	4.36825
ENSG00000167615	LENG8	5.8924	5.13053	5.4539	5.71121	5.89839	4.78622	4.37581	4.22499
ENSG00000130811	EIF3G	5.45198	5.61726	5.5054	5.52765	5.95929	4.53899	4.14356	3.78449
ENSG00000242574	HLA-DMB	6.36456	5.59998	5.05497	5.04787	5.98716	4.53981	4.6096	5.38496
ENSG00000164713	BRI3	5.25045	5.87706	5.93788	5.32432	5.64106	5.56593	5.39937	4.72703
ENSG00000197756	RPL37A	4.92817	5.77753	5.33397	6.0625	5.91865	5.31576	4.84887	4.87621
ENSG00000089009	RPL6	5.35339	5.62209	4.98199	5.94162	6.10036	4.77268	4.61221	4.68418
ENSG00000126432	PRDX5	4.90227	5.4613	6.26338	5.75473	5.58302	6.23476	5.92171	5.54011
ENSG00000106991	ENG	5.47375	5.47375	5.71647	5.58061	5.70172	6.55163	6.30241	6.63147
ENSG00000008988	RPS20	5.23716	5.57859	5.16794	6.08219	5.86932	5.11678	4.75743	4.89656
ENSG00000204482	LST1	6.15361	5.24365	4.87621	5.81441	5.84246	4.45905	3.33703	4.14263
ENSG00000100364	KIAA0930	5.45957	5.62936	5.79696	5.16234	5.86672	6.38281	6.59663	6.58367
ENSG00000108819	PPP1R9B	5.72742	5.30088	5.77363	5.29923	5.80989	4.88367	4.63514	4.63354
ENSG00000188229	TUBB4B	5.22188	5.296	6.20685	5.69069	5.47007	6.17989	5.83894	5.79411
ENSG00000101421	CHMP4B	4.89421	5.86252	5.96632	5.67208	5.47554	6.0695	6.13193	5.84582
ENSG00000135506	OS9	5.54449	5.58061	6.10036	5.37651	5.26384	5.74923	5.6791	5.4112
ENSG00000132329	RAMP1	4.95116	5.91608	7.34299	3.94658	5.69978	7.03054	6.00791	5.49728
ENSG00000107372	ZFAND5	5.86672	5.29438	5.69442	5.81771	5.18264	4.53157	5.12673	4.93641
ENSG00000137331	IER3	5.1459	5.93352	5.89495	5.15185	5.72742	1.55532	1.44952	2.46531
ENSG00000130309	COLGALT1	5.34726	5.3941	5.61348	5.54247	5.9494	5.80746	5.74325	6.24001
ENSG00000124193	SRSF6	5.9013	5.58302	5.48848	5.43078	5.43728	4.40486	4.46869	4.03101
ENSG00000139832	RAB20	5.59998	5.84916	5.47007	5.31381	5.59307	5.42728	6.15865	6.38281
ENSG00000099331	MYO9B	5.80989	5.33897	5.67458	5.4613	5.54011	5.42915	5.69762	5.85176
ENSG00000106211	HSPB1	5.37105	5.37287	6.10955	4.91145	6.04409	6.22127	4.99042	5.64331
ENSG00000148908	RGS10	5.74923	5.22933	5.29744	6.10955	5.4149	4.33306	4.8064	4.5423
ENSG00000132475	H3F3B	5.4112	5.59705	5.40089	5.76713	5.62378	4.39882	4.48614	4.11781
ENSG00000147443	DOK2	5.57483	5.43728	5.78821	5.27703	5.71647	5.16065	4.8078	5.05497
ENSG00000179820	MYADM	5.05295	5.72376	5.41707	5.73402	5.8653	4.94808	4.81077	4.71083
ENSG00000100280	AP1B1	5.59006	5.50155	5.82833	5.08085	5.77548	5.86672	5.96295	6.03916
ENSG00000156482	RPL30	5.01931	5.80498	5.01383	6.02164	5.91608	5.75921	5.02505	5.33187
ENSG00000010256	UQCRC1	5.08378	5.37345	5.87706	5.92171	5.51498	5.99097	6.22127	5.99877
ENSG00000109046	WSB1	6.26973	5.18122	4.85741	6.29327	5.16065	3.9753	3.9566	4.10729
ENSG00000221288	MIR663B	5.46569	3.65698	6.22127	6.10304	6.30824	5.60283	4.65046	2.40138
ENSG00000166165	CKB	5.27578	5.94162	5.71416	4.91437	5.90915	1.81957	2.58321	2.83041
ENSG00000160883	HK3	6.12133	4.20914	5.11678	6.43294	5.85394	6.8541	6.97646	6.93273
ENSG00000104805	NUCB1	5.5207	5.71121	5.19123	5.74019	5.55305	6.15865	5.8812	5.95929
ENSG00000101444	AHCY	5.52765	5.85176	5.55532	5.29008	5.48292	4.21533	4.90575	4.71484
ENSG00000162191	UBXN1	5.65715	5.32173	5.4613	5.60812	5.64626	4.65518	4.87513	4.65251
ENSG00000103187	COTL1	4.6096	5.69762	5.69069	5.9238	5.75921	5.95535	5.54449	5.74325
ENSG00000210154	MT-TD	6.77191	3.94434	5.74019	5.80746	5.39509	5.02505	4.86647	3.57015
ENSG00000109475	RPL34	5.58545	5.47171	5.00352	5.81994	5.76713	4.64049	4.11689	4.17005
ENSG00000165527	ARF6	5.18759	5.42915	5.80989	5.59006	5.61348	4.3692	4.52476	5.19276
ENSG00000114737	CISH	5.8653	5.40303	5.08085	5.49929	5.78132	4.50299	4.71083	5.14214
ENSG00000099795	NDUFB7	5.4944	5.17716	6.24636	5.15759	5.54855	5.85176	5.37841	5.1448
ENSG00000138069	RAB1A	5.50328	6.07425	5.57104	5.31576	5.14759	5.92914	6.10304	5.71647
ENSG00000130429	ARPC1B	4.83791	5.46569	5.86672	5.63712	5.78821	6.01071	6.0625	6.14535
ENSG00000100201	DDX17	5.82519	5.1496	5.40912	5.54855	5.6606	4.17919	4.5693	4.77014
ENSG00000102393	GLA	5.80746	5.57238	5.6791	4.91963	5.6104	5.81771	5.80746	5.40526
ENSG00000167552	TUBA1A	4.96911	5.88682	6.04409	5.75921	4.92477	6.45343	7.43337	6.8897
ENSG00000133246	PRAM1	5.8328	5.4077	4.83791	5.97637	5.52765	5.77753	5.4539	6.0673
ENSG00000187109	NAP1L1	5.49548	5.59006	5.25589	5.78821	5.45198	4.11781	4.49865	4.56854
ENSG00000130592	LSP1	5.5054	5.11502	5.92914	4.78048	6.24636	6.86713	6.48621	5.73402
ENSG00000179163	FUCA1	5.43307	5.52765	6.20223	4.95202	5.45957	5.36393	5.79871	6.2294
ENSG00000163563	MNDA	5.34165	5.44173	5.03986	6.48621	5.26197	5.79411	6.24636	6.97228
ENSG00000187837	HIST1H1C	5.55863	4.82905	5.47554	6.19435	5.49548	2.88948	3.13224	1.76503
ENSG00000160211	G6PD	4.76785	5.79696	5.96295	5.85394	5.15759	7.637	7.32143	7.21996
ENSG00000117410	ATP6V0B	5.30972	5.44904	5.6104	5.34726	5.80235	6.03916	5.58811	5.47554
ENSG00000186074	CD300LF	5.98382	5.4944	5.29923	5.4944	5.24533	5.22576	6.10036	6.13678
ENSG00000070831	CDC42	5.55532	5.79871	5.40303	5.3922	5.36749	5.64913	5.76227	5.97999
ENSG00000173442	EHBP1L1	5.88682	4.95309	5.26197	5.85962	5.54247	4.37382	5.17716	5.16941
ENSG00000147416	ATP6V1B2	5.54644	5.81771	5.83641	5.23294	5.06053	5.48292	6.0695	6.01413
ENSG00000095303	PTGS1	5.57104	5.60595	5.51654	5.39028	5.38612	5.1967	5.70172	6.5391
ENSG00000176845	METRNL	5.24779	5.32543	5.62209	5.57637	5.69069	4.86647	5.0372	4.73841
ENSG00000123338	NCKAP1L	5.74325	5.42364	5.49548	5.35766	5.42475	5.55532	5.82519	6.28634
ENSG00000204387	C6orf48	5.79871	5.38098	3.97158	6.26338	6.02164	3.89713	3.34254	3.77589
ENSG00000197451	HNRNPAB	5.17937	5.43307	5.54855	5.64626	5.62541	5.57238	5.29744	5.24533
ENSG00000002834	LASP1	5.03192	5.85962	5.74567	5.41707	5.36985	6.44642	6.26973	6.28157
ENSG00000159335	PTMS	4.99042	5.11948	6.8704	5.12117	5.31381	5.75212	5.47375	4.954
ENSG00000256185	RP11-612B6.2	5.64331	4.954	5.32543	5.61525	5.87706	4.77794	4.73516	4.16334
ENSG00000254999	BRK1	4.98744	6.04929	4.82905	5.50328	6.03	5.88682	5.56317	5.50981
ENSG00000177410	ZFAS1	5.71416	5.29008	4.42699	6.14535	5.82204	4.91437	4.79161	4.56554
ENSG00000106066	CPVL	4.79227	6.07848	5.65537	5.61726	5.25045	4.86394	5.43078	6.20685
ENSG00000177105	RHOG	5.02628	5.34165	5.35339	5.77363	5.8924	5.63296	5.15185	5.65715
ENSG00000163466	ARPC2	5.54247	5.56593	5.31381	5.57104	5.3922	5.74019	5.9616	5.88682
ENSG00000140379	BCL2A1	5.68318	6.17335	6.39506	4.70681	4.42282	6.14535	5.4112	5.38098
ENSG00000182718	ANXA2	4.7533	5.9238	6.49021	4.95116	5.23937	6.5391	6.66253	5.92914
ENSG00000227671	RP11-488L18.4	5.85962	5.07376	5.80746	5.07955	5.50155	4.09399	4.25271	3.48844
ENSG00000123384	LRP1	5.54011	5.18759	5.32909	5.88349	5.38098	5.61525	6.46387	7.12595
ENSG00000087460	GNAS	5.69762	5.2187	5.4149	5.70942	5.28024	5.43078	5.26766	5.07738
ENSG00000158481	CD1C	5.9616	4.73989	7.02231	3.83824	5.75473	1.20647	1.43321	0.381256
ENSG00000152518	ZFP36L2	5.3056	5.38496	5.02405	5.87426	5.71872	5.26384	5.71872	6.73306
ENSG00000100650	SRSF5	5.69069	5.29923	5.5207	5.42002	5.36555	4.25627	4.28599	3.7063
ENSG00000137309	HMGA1	4.76913	5.99544	5.105	6.0034	5.39028	6.90811	6.58809	6.78716
ENSG00000130175	PRKCSH	5.3449	5.28024	5.1336	5.69762	5.76413	5.16234	4.96156	5.22576
ENSG00000117592	PRDX6	4.98199	5.77548	5.50875	5.57238	5.35766	5.68544	5.3449	5.49548
ENSG00000224631	RP11-51O6.1	4.40235	5.55863	5.9238	5.87706	5.43307	5.23716	5.25185	4.57484
ENSG00000165092	ALDH1A1	5.6791	6.41337	5.85394	4.20787	5.02022	4.18876	2.72825	3.59749
ENSG00000135596	MICAL1	6.27597	4.99042	5.9494	4.73631	5.2187	4.80376	4.93832	4.36373
ENSG00000143549	TPM3	5.04153	5.70942	5.62541	5.43728	5.3505	5.84916	5.86932	5.39607
ENSG00000213585	VDAC1	4.98022	5.74019	5.85815	5.55863	5.00352	5.61348	5.68809	5.63902
ENSG00000173511	VEGFB	5.32909	5.64913	5.79411	4.90975	5.44173	5.99877	5.77033	5.42915
ENSG00000152291	TGOLN2	5.40912	5.16941	5.296	5.8924	5.35468	5.32683	5.9013	6.817
ENSG00000189067	LITAF	5.09465	6.14109	5.80498	4.94489	5.1336	5.75473	6.28157	6.49418
ENSG00000252139	SCARNA18	6.51695	4.53241	5.24188	5.96632	4.84378	4.33128	3.86812	3.05595
ENSG00000160014	CALM3	4.66166	6.25255	5.66583	5.49126	5.00553	6.32491	5.62541	6.04409
ENSG00000168961	LGALS9	5.35468	5.16794	5.23587	5.69278	5.62004	6.22573	6.36993	5.65537
ENSG00000100292	HMOX1	5.08085	5.59542	6.17335	4.835	5.37345	6.57269	6.58367	6.29327
ENSG00000215301	DDX3X	5.27441	5.66925	5.4944	5.47755	5.13786	4.71915	5.21704	5.49929
ENSG00000144746	ARL6IP5	4.54891	5.80989	5.81441	5.69978	5.17573	5.03349	5.68544	5.88349
ENSG00000077420	APBB1IP	5.25589	5.49126	5.39763	5.59307	5.3056	5.22087	5.86252	6.05462
ENSG00000225200	AB019441.29	5.05041	5.37651	4.97813	5.55305	6.03681	4.86949	4.67512	4.31874
ENSG00000156171	DRAM2	5.91308	5.53573	4.94808	5.36749	5.22746	5.01137	4.71915	5.22933
ENSG00000118705	RPN2	4.85955	5.9013	5.49126	5.24779	5.48517	6.53314	6.02164	6.11329
ENSG00000169020	ATP5I	5.79411	5.105	5.3941	5.29438	5.38333	4.60646	4.2302	3.70351
ENSG00000178952	TUFM	4.95798	5.56076	5.45957	5.70172	5.25929	5.57483	5.7295	5.58061
ENSG00000231925	TAPBP	5.07955	5.39607	5.43498	5.39607	5.61525	6.23155	5.97999	6.27597
ENSG00000103257	SLC7A5	5.62004	5.02225	4.14121	5.53344	6.60476	2.74194	2.35023	2.86051
ENSG00000115053	NCL	5.40089	5.51498	5.56317	5.48007	4.94118	4.97189	5.43307	5.21145
ENSG00000135077	HAVCR2	5.55305	5.25045	5.89839	4.96335	5.23425	6.19682	6.15021	4.99804
ENSG00000143933	CALM2	5.56076	5.54247	5.58061	5.05497	5.15886	5.63712	5.87706	5.32011
ENSG00000100365	NCF4	6.09172	4.7744	4.70823	5.35339	5.952	4.58335	4.84744	4.70372
ENSG00000140319	SRP14	5.0673	5.57483	5.73706	5.36199	5.12796	5.87706	5.89839	5.53344
ENSG00000170323	FABP4	2.95312	6.91266	8.6545	4.41953	3.9277	10.4567	6.67263	5.40912
ENSG00000159377	PSMB4	5.50981	5.13985	5.49929	5.13786	5.57859	5.20232	4.7621	4.54809
ENSG00000115307	AUP1	6.02164	5.22746	5.22188	4.93942	5.44986	5.63902	5.19569	4.98022
ENSG00000226396	RP5-1056L3.3	5.22329	5.47007	5.21145	5.20963	5.74325	4.66005	4.41748	3.82301
ENSG00000103811	CTSH	4.37749	5.93788	5.92171	5.47171	5.14214	6.72044	5.1555	5.95535
ENSG00000180389	ATP5EP2	5.24277	5.03532	6.29327	4.55223	5.70942	5.49929	4.98582	4.47184
ENSG00000100632	ERH	5.46283	5.45546	5.09265	5.22329	5.59705	5.40303	4.52687	4.54996
ENSG00000146070	PLA2G7	5.952	6.34844	6.38281	2.9777	5.16941	6.47188	5.55532	4.56225
ENSG00000127184	COX7C	4.62886	5.36393	5.62752	5.63902	5.54644	5.35999	5.21145	5.12796
ENSG00000112308	C6orf62	5.46787	5.19849	5.60595	5.39937	5.13053	5.59542	5.53151	5.4539
ENSG00000075415	SLC25A3	5.08525	5.60812	5.57483	5.34885	5.17937	5.37105	5.61726	5.53573
ENSG00000140264	SERF2	5.0014	5.09878	5.76713	5.38098	5.53151	5.9013	5.3941	5.04534
ENSG00000127951	FGL2	5.42915	5.13567	5.12673	5.64106	5.43498	3.07039	5.45198	6.08755
ENSG00000165025	SYK	5.44567	5.43498	4.9266	5.44173	5.50328	4.94935	5.62209	6.19938
ENSG00000114013	CD86	5.23148	5.54011	5.19393	5.58302	5.19993	6.35299	6.11329	5.78132
ENSG00000259330	INAFM2	5.34885	4.8848	4.76105	5.89839	5.83894	5.68318	5.35999	5.56076
ENSG00000143256	PFDN2	5.80498	4.95116	5.4077	5.00352	5.55863	5.13567	4.89868	4.16081
ENSG00000100219	XBP1	5.48292	5.81994	4.97479	5.46787	4.97813	4.37849	4.43042	4.63072
ENSG00000228929	RPS13P2	5.77033	5.57637	4.40982	5.16941	5.78555	4.88637	4.7533	4.10454
ENSG00000107581	EIF3A	5.63296	5.45957	5.3449	5.37105	4.90227	4.71228	5.38612	5.57238
ENSG00000089820	ARHGAP4	6.0034	4.69235	5.26766	4.99456	5.74567	4.22408	4.40297	3.74871
ENSG00000198951	NAGA	5.3505	5.40089	4.8064	5.57859	5.54449	5.4944	6.09172	6.48207
ENSG00000014641	MDH1	4.97636	5.75473	6.45343	4.61078	4.88367	6.09695	6.53314	5.85394
ENSG00000179262	RAD23A	5.37345	5.06855	5.44567	5.19569	5.59006	5.43498	5.07212	4.85561
ENSG00000213654	GPSM3	5.17573	5.62004	4.88115	5.69442	5.28787	5.58061	5.46207	5.60812
ENSG00000135535	CD164	4.9601	5.8812	5.37105	5.36393	5.07547	5.91308	6.34844	6.30241
ENSG00000219222	RP11-480N24.3	6.64078	4.64049	4.14971	5.30863	5.88682	3.87705	4.16768	2.8795
ENSG00000178982	EIF3K	4.96156	5.43078	5.47755	5.33397	5.41707	5.29744	5.2187	5.26766
ENSG00000174903	RAB1B	4.83309	5.63712	5.32011	5.21145	5.60595	6.18421	6.22573	6.32491
ENSG00000146278	PNRC1	5.36393	4.6163	5.01931	6.15361	5.42728	2.72609	3.03732	3.27152
ENSG00000104894	CD37	5.70942	5.95535	5.20963	3.86906	5.82519	5.30368	5.54644	5.50155
ENSG00000064666	CNN2	5.20232	4.70681	5.38859	5.62752	5.63712	5.22188	4.97356	3.98582
ENSG00000163046	ANKRD30BL	6.01834	3.3266	5.95929	5.5679	5.68147	4.69461	4.01033	2.23813
ENSG00000175197	DDIT3	6.48207	5.32011	4.59023	5.02856	5.12449	3.3071	2.88346	2.76389
ENSG00000035862	TIMP2	4.69048	5.86932	5.85176	5.02022	5.10709	6.42043	6.52251	6.30824
ENSG00000114738	MAPKAPK3	5.19393	5.42728	4.90333	5.66583	5.34726	5.32432	5.66925	5.78555
ENSG00000196405	EVL	4.97356	5.34885	5.77033	5.44904	4.99209	6.13193	6.16928	5.69278
ENSG00000160271	RALGDS	6.26338	5.10709	5.22329	4.58335	5.34311	3.96282	4.13842	4.1957
ENSG00000196562	SULF2	5.48007	5.36555	4.60394	5.60283	5.44387	4.11441	5.9494	5.9616
ENSG00000130726	TRIM28	5.03854	5.17232	5.53573	5.3056	5.40526	5.00553	4.93348	4.98337
ENSG00000100129	EIF3L	5.19569	5.66767	4.43748	5.86252	5.29238	5.22933	5.22329	5.89495
ENSG00000103363	TCEB2	5.54855	4.75493	4.84613	5.60595	5.69278	5.4539	5.25589	5.06855
ENSG00000250479	CHCHD10	5.11948	5.18946	5.54247	5.13567	5.4539	5.78821	5.30706	4.74874
ENSG00000161642	ZNF385A	5.16434	5.28602	4.90975	5.57483	5.4944	6.15021	6.71563	6.35299
ENSG00000177706	FAM20C	4.97189	5.76227	5.36985	5.04534	5.27852	6.24636	6.18421	5.90915
ENSG00000133872	SARAF	4.92059	5.8924	5.18759	5.35999	5.05497	5.83894	6.41337	6.44284
ENSG00000213315	CTD-3035D6.1	5.68809	5.23425	4.39694	5.42728	5.66767	5.0372	4.18404	3.77705
ENSG00000106105	GARS	5.36985	5.49728	5.20653	5.26197	5.07376	4.5576	4.835	4.75225
ENSG00000169403	PTAFR	5.06053	5.31796	4.95116	5.47375	5.60283	3.60074	4.87112	6.25255
ENSG00000183255	PTTG1IP	4.94808	5.64106	5.33897	5.19849	5.26987	5.54011	5.31576	5.12449
ENSG00000101182	PSMA7	5.23937	5.49929	5.75473	4.75493	5.1459	5.97999	5.76413	5.25045
ENSG00000169813	HNRNPF	5.20963	5.61348	5.2719	5.15886	5.13567	4.93832	5.18946	5.28602
ENSG00000239002	SCARNA10	6.75544	3.47642	5.2821	4.93641	5.93352	2.85283	2.08123	1.3342
ENSG00000165458	INPPL1	5.85815	4.8728	5.27441	4.96731	5.40089	4.67716	4.52043	4.54286
ENSG00000104852	SNRNP70	5.40526	4.88797	5.69278	4.954	5.43078	4.42434	4.3495	3.94828
ENSG00000101474	APMAP	5.14759	5.35468	4.32276	5.73706	5.80746	5.64331	5.62378	5.83641
ENSG00000164935	DCSTAMP	4.69352	5.68147	5.86252	5.19393	4.92998	6.98162	6.50729	6.72044
ENSG00000117448	AKR1A1	5.57238	5.31576	5.63712	4.65151	5.18406	5.25045	5.44387	5.02405
ENSG00000143543	JTB	5.01137	5.44387	5.39937	5.10227	5.40303	5.79871	5.50155	4.91437
ENSG00000159322	ADPGK	5.96295	5.14759	5.10227	4.97356	5.17232	4.97813	4.74939	4.68923
ENSG00000182220	ATP6AP2	4.64169	5.78821	5.73402	5.33644	4.85238	5.77548	6.39065	6.25855
ENSG00000143891	GALM	5.49929	5.42364	5.88897	4.32607	5.20232	5.7295	5.8924	5.08963
ENSG00000105438	KDELR1	4.835	5.38859	5.17232	5.56317	5.37841	5.72376	5.60283	5.35999
ENSG00000124762	CDKN1A	5.33397	4.82078	5.44387	5.50155	5.23587	6.44284	7.24439	8.08232
ENSG00000210196	MT-TP	5.94707	4.90333	6.8541	4.14383	4.48012	4.32927	3.79485	3.08158
ENSG00000081041	CXCL2	5.31796	4.36727	5.13786	6.33961	5.16434	0.962004	-0.733738	-0.54117
ENSG00000102317	RBM3	5.4149	5.27852	4.91963	5.38333	5.32909	4.61078	4.26878	4.02618
ENSG00000163902	RPN1	4.96818	5.47755	5.43307	5.11319	5.32543	6.21824	5.952	5.81441
ENSG00000162783	IER5	4.41319	5.26766	5.9013	5.31796	5.41262	4.26181	4.06904	4.44973
ENSG00000084754	HADHA	4.98873	5.64331	5.32432	5.45198	4.87621	6.11329	6.24001	6.22573
ENSG00000104408	EIF3E	5.4077	5.23294	4.40297	5.89495	5.32683	4.28787	4.58048	5.18406
ENSG00000186635	ARAP1	5.41262	5.05295	5.43728	5.03532	5.32173	5.08963	5.16794	5.36555
ENSG00000243927	MRPS6	5.15886	5.63902	6.70773	3.97467	4.77794	4.85955	5.61525	4.26181
ENSG00000130741	EIF2S3	5.3922	5.33644	4.57587	5.66767	5.27578	4.42699	4.5423	4.85955
ENSG00000090861	AARS	5.32011	5.25185	4.6083	5.51654	5.53773	3.84846	3.62041	3.97015
ENSG00000220842	RP11-572P18.1	5.80235	5.11193	4.87513	4.90227	5.53573	4.49136	4.17919	2.98161
ENSG00000104964	AES	5.25469	4.89421	5.60812	5.06855	5.39937	5.44173	5.12449	5.17357
ENSG00000102970	CCL17	5.87706	3.41639	7.84632	2.95713	6.12716	1.02466	0.608416	-0.120993
ENSG00000158714	SLAMF8	5.43728	5.08378	5.07212	5.32683	5.296	4.26465	4.61723	5.25185
ENSG00000133639	BTG1	4.90333	4.75014	4.72595	6.59184	5.24188	4.31401	4.14155	4.55385
ENSG00000069424	KCNAB2	5.44986	5.06957	5.37651	4.90749	5.40912	5.53773	5.35468	5.26197
ENSG00000171867	PRNP	5.07738	5.27441	4.96731	5.90429	4.98582	5.02628	6.83192	6.52773
ENSG00000086061	DNAJA1	4.79847	5.71416	5.68318	5.07212	4.90019	5.65537	5.61348	5.28024
ENSG00000156976	EIF4A2	5.62752	5.23148	4.96335	5.27441	5.04787	4.03022	4.5665	4.65151
ENSG00000139974	SLC38A6	6.43294	5.35339	5.34311	4.25135	4.7621	5.29438	5.77753	4.90019
ENSG00000042753	AP2S1	4.1871	5.30972	5.88349	5.25185	5.50981	6.32981	5.78555	5.62209
ENSG00000161921	CXCL16	5.07376	5.61525	5.01137	5.83894	4.57939	5.99544	6.39506	6.99115
	ENSG00000138293	4.96335	5.62378	5.30863	5.296	4.91963	4.79161	5.36199	5.8653
ENSG00000092199	HNRNPC	5.03986	5.30863	5.1555	5.48292	5.1229	4.8086	4.77134	4.82078
ENSG00000143612	C1orf43	4.99209	5.78132	5.22933	5.19276	4.91145	5.69978	5.69278	5.67458
ENSG00000125304	TM9SF2	5.01383	5.74923	5.37287	4.91298	5.03854	5.38612	5.82833	6.02457
ENSG00000142347	MYO1F	5.5679	4.79602	5.23716	5.21399	5.2719	4.98873	5.08378	5.37651
ENSG00000100504	PYGL	5.47171	5.4149	5.24779	5.09465	4.83691	3.757	4.22408	4.69609
ENSG00000178741	COX5A	4.57899	5.55532	5.28024	5.28024	5.35999	5.67458	5.49929	5.43498
ENSG00000205302	SNX2	5.18264	5.45732	5.50981	4.9601	4.93641	4.77915	5.00352	5.296
ENSG00000134333	LDHA	4.48847	5.76713	5.55305	5.258	4.96818	5.80498	5.54011	4.83691
	ENSG00000183405	5.24533	5.41262	4.71484	5.23148	5.42915	4.70823	4.28787	3.86596
ENSG00000162736	NCSTN	5.30368	5.44567	4.88637	5.09265	5.29438	5.62209	5.32432	5.19993
ENSG00000106153	CHCHD2	4.24658	5.56317	5.36199	5.51498	5.31179	5.81994	5.5679	5.4077
ENSG00000089597	GANAB	5.17716	5.5054	4.99972	5.1658	5.1448	4.69048	5.258	5.67208
ENSG00000185641	CTD-2287O16.1	4.87513	5.5207	4.15569	5.26565	6.15865	5.18264	4.7903	4.22304
ENSG00000218175	AC016739.2	4.55154	5.15886	5.07376	5.43928	5.74923	4.59768	4.42972	4.29777
ENSG00000084623	EIF3I	4.45852	5.25589	5.22576	5.64331	5.38859	5.71872	5.12796	5.14316
ENSG00000172725	CORO1B	4.8173	5.08963	5.66357	5.09593	5.30368	5.9238	5.92914	5.3505
ENSG00000134884	ARGLU1	6.03916	4.93832	5.00252	4.79533	5.19035	3.69628	3.27357	3.05828
ENSG00000107521	HPS1	5.47554	4.84887	5.54011	4.63276	5.46787	4.5637	4.4333	4.18478
ENSG00000166888	STAT6	5.84246	5.11319	5.07738	4.96156	4.9649	5.02022	5.52765	5.28787
ENSG00000137409	MTCH1	5.59705	5.30706	5.02856	4.94705	5.07738	5.26987	5.39607	5.31179
ENSG00000242299	RP11-234A1.1	4.97022	4.99644	4.20146	5.79005	5.99544	4.62609	4.71798	4.31483
ENSG00000161929	SCIMP	4.9175	5.17573	5.27578	5.49728	5.08378	6.0673	6.47723	6.83192
ENSG00000181631	P2RY13	5.58061	5.36749	4.64169	5.51242	4.84744	2.70291	3.04576	5.16794
ENSG00000124942	AHNAK	5.37841	4.82528	5.79005	4.8728	5.05887	4.4852	4.78709	5.57483
ENSG00000120694	HSPH1	5.39028	5.54644	5.9616	4.37504	4.64945	5.25469	5.76713	5.71872
ENSG00000164346	NSA2	4.79161	5.48848	4.52904	5.62541	5.48007	4.78246	4.53353	4.87112
ENSG00000152558	TMEM123	4.91298	5.76413	5.00883	5.28432	4.91556	5.6606	6.0034	6.10641
ENSG00000133835	HSD17B4	5.258	5.82833	5.43078	4.37312	4.98873	4.55537	4.66493	4.50797
ENSG00000174004	NRROS	5.17232	5.58811	5.60283	4.32043	5.19035	5.22746	4.92998	5.37345
ENSG00000111897	SERINC1	5.109	5.59307	4.77652	5.36985	5.00883	4.8848	5.80989	6.23155
ENSG00000088247	KHSRP	5.00553	5.28787	5.04655	5.23425	5.27441	5.06595	5.19393	5.28432
ENSG00000140575	IQGAP1	5.26384	5.29238	5.14759	5.06385	5.06855	4.85741	5.3056	5.68147
ENSG00000105698	USF2	4.98582	5.54449	5.18946	4.97636	5.12117	5.56317	4.93942	5.15185
ENSG00000074071	MRPS34	4.56081	5.05887	5.30088	5.71647	5.16794	5.47375	5.1658	4.76785
ENSG00000185291	IL3RA	6.55163	2.76003	5.29438	5.98716	5.19393	1.20402	2.16794	3.95258
ENSG00000132963	POMP	4.86647	5.34726	5.56593	4.90575	5.09465	5.5679	5.28432	4.72324
ENSG00000211891	IGHE	4.4064	6.8541	6.18815	4.53241	3.79637	5.74567	5.09265	2.77849
ENSG00000129562	DAD1	4.26465	5.77363	5.72742	5.10019	4.90975	6.64078	6.14535	5.63712
ENSG00000071082	RPL31	5.20653	5.32432	4.34202	5.43498	5.4613	4.28191	3.91172	4.09527
ENSG00000153187	HNRNPU	5.09878	5.17357	5.39607	5.1555	4.93832	4.46552	5.0673	4.64945
ENSG00000176393	RNPEP	4.85395	5.50981	5.21704	5.04153	5.13985	5.47171	5.31179	5.22188
ENSG00000196576	PLXNB2	5.26565	5.1229	4.69737	5.59998	5.06957	4.96818	5.74923	6.64078
ENSG00000168894	RNF181	5.07547	4.88115	5.35468	5.22188	5.22188	4.72595	4.35441	4.23197
ENSG00000130775	THEMIS2	5.28787	5.02856	4.65971	5.84582	4.9175	5.08378	6.03916	5.93352
ENSG00000264281	CTD-2031P19.4	4.94705	5.33397	4.66038	5.28787	5.49126	5.09661	4.43423	4.39694
ENSG00000068697	LAPTM4A	4.99355	5.67458	4.89285	5.26987	4.85395	5.92171	6.33961	6.36993
ENSG00000185043	CIB1	4.58681	4.86789	5.42475	5.3449	5.45732	6.0034	5.99877	5.59006
ENSG00000110079	MS4A4A	5.44173	4.53093	5.35999	5.1336	5.21145	5.85394	5.84246	5.80498
ENSG00000015285	WAS	5.21145	4.94118	5.04787	5.06516	5.4112	3.99798	4.01767	4.03772
ENSG00000135390	ATP5G2	4.75743	5.15759	4.8086	5.30972	5.64331	4.99209	4.67272	4.69235
ENSG00000114784	EIF1B	4.9649	5.65202	4.86394	5.20653	4.98744	4.27697	4.57644	4.97636
ENSG00000121691	CAT	4.91437	5.41707	4.72324	5.58811	5.03031	5.16794	5.45732	6.23476
ENSG00000124570	SERPINB6	4.99456	5.63296	5.71872	4.56081	4.76298	5.40526	6.77823	5.70942
ENSG00000178573	MAF	5.82833	5.39937	5.12117	4.11441	5.1967	4.26797	4.7312	4.22845
ENSG00000173660	UQCRH	4.54103	5.22329	5.31576	5.35468	5.22087	5.40089	5.08707	4.94489
ENSG00000197448	GSTK1	5.35766	4.64169	5.17716	5.32543	5.15185	5.08525	4.59133	4.53157
ENSG00000185338	SOCS1	5.50155	4.41748	5.17937	4.7755	5.74019	4.42357	4.8173	4.77652
ENSG00000265206	RP5-1171I10.5	6.4083	4.06755	5.30972	4.49709	5.31796	3.07653	2.50315	1.83151
ENSG00000222414	RNU2-59P	5.75212	3.27928	4.60236	5.5207	6.44284	1.97932	2.75481	2.35503
ENSG00000121281	ADCY7	5.59307	4.65342	5.11319	4.98337	5.22933	3.43828	3.72161	4.88367
ENSG00000119335	SET	4.71915	5.48292	5.10709	5.40303	4.85955	5.1336	5.13985	4.86394
ENSG00000184557	SOCS3	5.19276	4.59223	5.23148	5.23937	5.29744	1.81698	3.04611	3.63464
ENSG00000090487	SPG21	5.00252	4.835	4.77134	5.47007	5.46283	5.12117	5.22576	5.44986
ENSG00000163932	PRKCD	5.18122	5.0014	5.16065	5.12673	5.0673	5.45198	5.2719	5.45198
ENSG00000105281	SLC1A5	4.55537	5.50875	4.62373	5.46283	5.37287	4.43748	3.97158	4.86949
ENSG00000002586	CD99	4.38811	5.14214	6.22573	4.82528	4.9266	5.32543	6.35299	5.46787
ENSG00000167613	LAIR1	5.5241	4.99355	4.32568	5.27852	5.38496	4.91145	4.78622	5.20232
ENSG00000074842	MYDGF	4.44787	5.24779	5.8924	4.95309	4.95798	6.36456	5.87426	5.54855
ENSG00000184840	TMED9	4.76386	5.11678	5.16434	5.24365	5.20653	5.82519	5.57637	5.68809
ENSG00000101194	SLC17A9	5.78555	4.45146	5.258	4.88115	5.11502	5.07738	4.43748	4.35267
ENSG00000032444	PNPLA6	5.13786	4.71915	5.34885	5.02505	5.25469	5.23294	4.83309	5.24365
ENSG00000164088	PPM1M	5.26987	4.70029	5.28602	5.18946	5.0372	4.68304	4.46392	4.79728
ENSG00000167460	TPM4	5.29008	4.85741	5.27703	4.93348	5.10019	5.20461	5.84582	5.06595
ENSG00000168003	SLC3A2	5.11319	4.70823	5.10019	5.18406	5.33397	5.1496	5.05497	4.8173
ENSG00000136450	SRSF1	5.44387	5.10227	4.79161	5.12449	4.96156	4.55086	4.79533	4.39587
ENSG00000130303	BST2	4.6163	5.04534	5.68147	4.94221	5.12673	5.98382	5.85176	5.74567
ENSG00000177575	CD163	5.36749	5.32909	5.64106	4.1231	4.94935	2.20704	3.2344	3.59177
ENSG00000159346	ADIPOR1	5.06595	5.35766	4.7755	5.17937	5.01931	5.2187	4.91145	5.35468
ENSG00000138029	HADHB	4.96731	5.40912	5.3056	5.03031	4.68042	5.90915	6.37872	5.9013
ENSG00000083845	RPS5	4.55906	5.1448	4.69048	5.59542	5.39763	5.41262	4.94705	5.02225
ENSG00000102032	RENBP	5.40303	4.94489	5.52765	4.22144	5.2821	4.74939	4.53007	3.81101
ENSG00000069849	ATP1B3	4.81598	5.36985	5.29238	5.1496	4.74939	5.89839	5.83641	5.61525
ENSG00000065911	MTHFD2	5.08233	5.12796	4.47934	5.65715	5.02405	3.76793	3.74098	4.13989
ENSG00000005486	RHBDD2	5.07212	4.63514	3.87018	6.50729	5.26565	5.17937	4.62373	6.59184
ENSG00000179051	RCC2	5.32173	4.92059	4.81077	5.14214	5.11319	4.20619	4.18876	5.05295
ENSG00000115310	RTN4	4.66359	5.26197	5.34165	5.22746	4.80376	5.35766	5.51498	5.0372
ENSG00000143321	HDGF	4.51923	5.39763	5.44986	5.04368	4.88253	5.15759	5.34165	5.16434
ENSG00000163154	TNFAIP8L2	5.13198	4.70172	4.96911	5.16794	5.30863	5.03532	4.39882	4.67716
ENSG00000146112	PPP1R18	4.95033	4.8778	4.83988	5.4112	5.18122	5.18122	5.20963	5.26987
ENSG00000170027	YWHAG	4.58502	5.33187	5.11948	5.37841	4.8173	5.1459	5.95929	5.99097
ENSG00000136689	IL1RN	4.2969	5.91308	5.91865	4.6083	4.48923	9.15221	7.78026	6.5129
ENSG00000170638	TRABD	4.94489	4.60474	4.85955	5.1967	5.61726	4.48923	4.32276	4.34202
ENSG00000028137	TNFRSF1B	4.45601	5.20461	4.54507	5.44387	5.5679	5.61726	6.49418	6.51695
ENSG00000146094	DOK3	5.16794	4.93165	5.0372	4.84744	5.23294	5.26766	5.36985	4.7744
ENSG00000196531	NACA	4.77134	5.46283	4.21615	5.6606	5.10227	4.53706	4.51706	4.76105
ENSG00000090621	PABPC4	5.11193	4.89285	4.67512	5.33897	5.1496	4.71355	4.53093	4.84148
ENSG00000213741	RPS29	4.28191	5.38612	4.54744	5.79696	5.14316	4.85395	4.40107	4.26878
ENSG00000082996	RNF13	5.11678	5.6791	4.66166	4.82663	4.86211	4.63981	5.19993	5.1496
ENSG00000142156	COL6A1	5.48517	5.2719	6.24001	4.16454	3.97467	5.0621	3.51501	2.39151
ENSG00000173020	ADRBK1	5.05497	4.56554	5.0014	5.22933	5.28432	4.27958	3.84073	4.32471
ENSG00000143862	ARL8A	4.75493	5.26565	5.17573	4.69609	5.23716	5.31381	4.85238	4.74788
ENSG00000159842	ABR	5.25929	4.80951	5.06855	4.67716	5.30706	4.37312	4.4404	5.05887
ENSG00000164032	H2AFZ	4.35956	5.43928	5.28787	5.05887	4.97356	4.67272	4.36457	4.78246
ENSG00000110880	CORO1C	4.95674	5.4112	5.15886	4.95565	4.63159	5.69069	6.04929	6.0695
ENSG00000111729	CLEC4A	5.21704	4.91963	4.77268	5.3505	4.81598	3.33439	4.93517	4.78709
ENSG00000111144	LTA4H	5.63902	4.33538	4.58912	5.38612	5.11948	4.73516	5.98382	7.15958
ENSG00000168028	RPSA	4.66493	5.03986	4.74177	5.38859	5.22576	4.86211	4.48012	4.23807
ENSG00000156261	CCT8	4.70681	5.19123	5.2187	5.2187	4.72087	5.21145	5.03349	5.39763
ENSG00000184216	IRAK1	5.02505	5.01505	5.44904	4.64844	4.89564	5.54247	5.53573	5.22329
ENSG00000180353	HCLS1	5.24277	4.98199	4.87931	5.105	4.81077	4.67817	4.75225	4.62461
ENSG00000215021	PHB2	4.56225	5.24188	4.28436	5.58545	5.3449	5.1229	5.20232	5.42475
ENSG00000164924	YWHAZ	4.79533	5.16434	4.95033	5.12796	4.96335	5.68809	5.68318	5.3922
ENSG00000125835	SNRPB	4.80215	4.81018	5.48007	4.65518	5.25185	5.3505	4.89564	4.55223
ENSG00000132334	PTPRE	5.4539	5.19569	4.81018	4.82997	4.69609	4.76785	4.6469	5.1459
ENSG00000168374	ARF4	4.6469	5.0621	5.25929	5.06053	4.954	5.47554	5.30368	5.22746
ENSG00000122359	ANXA11	4.81334	5.12117	5.59307	4.6707	4.77014	6.35763	5.86672	5.66583
ENSG00000184076	UQCR10	4.66605	4.99804	4.89564	4.89868	5.49728	5.76227	5.17937	5.36199
ENSG00000103249	CLCN7	5.1967	4.58583	5.57859	4.64169	4.95116	4.8078	4.954	4.8189
ENSG00000204161	C10orf128	5.43078	5.08525	4.8173	4.87513	4.74485	5.04534	5.80498	5.76713
ENSG00000163565	IFI16	5.18406	5.3922	4.95798	4.61221	4.8064	2.92852	3.27928	4.14477
ENSG00000066294	CD84	5.61525	4.79398	4.74416	5.03986	4.74416	4.45766	5.49728	6.38703
ENSG00000023191	RNH1	4.41102	4.7533	5.80235	4.78246	5.17357	4.6816	4.88115	4.65788
ENSG00000135838	NPL	5.81441	5.06516	4.95309	4.07942	5.00252	4.50661	4.44472	3.99929
ENSG00000135069	PSAT1	5.17357	5.86672	2.97353	5.46569	5.42253	2.12909	-0.183387	-1.25596
ENSG00000127884	ECHS1	4.33034	5.07212	5.54449	4.88367	5.03986	5.39763	5.10227	5.03854
ENSG00000163931	TKT	4.46614	5.21704	4.30873	5.82204	5.05295	4.63276	4.84378	5.68318
ENSG00000103490	PYCARD	4.36373	4.26745	5.20232	5.36555	5.64913	4.90333	4.99355	4.90975
ENSG00000254087	LYN	4.76105	4.92998	4.76672	5.50875	4.88115	4.55906	4.77652	5.25929
ENSG00000168385	2018-09-02	5.02022	4.96731	4.8189	4.95798	5.08085	4.6694	5.06385	4.93517
ENSG00000136485	DCAF7	4.84744	5.49548	4.78476	4.74177	4.97479	4.39694	4.90333	5.52765
ENSG00000244313	RP11-425L10.1	4.82768	5.03031	4.60114	5.06957	5.30972	4.71484	4.59023	4.51272
ENSG00000171159	C9orf16	4.72759	4.46989	5.70942	4.71228	5.21399	6.01413	4.87931	4.31337
ENSG00000063046	EIF4B	5.27703	5.02405	4.49647	5.10709	4.87112	3.97158	4.85395	5.19569
ENSG00000116786	PLEKHM2	5.31179	4.81334	5.00711	4.63514	4.99804	5.50328	5.32543	5.19849
ENSG00000114978	MOB1A	4.85238	5.07738	4.5637	5.25589	4.99042	4.83309	5.20461	5.88897
ENSG00000116754	SRSF11	5.96951	4.6385	4.53353	4.89421	4.6707	3.01693	3.38948	3.2651
ENSG00000154146	NRGN	4.30519	4.64844	5.63296	5.14759	4.9601	4.22845	4.08336	4.37581
ENSG00000128604	IRF5	5.42475	4.53465	4.71798	4.85395	5.16234	4.47074	4.73989	5.07955
ENSG00000108465	CDK5RAP3	5.61348	4.24575	5.13985	4.73989	4.95202	3.53412	3.62529	2.99858
ENSG00000091317	CMTM6	4.81467	5.24533	4.9175	5.04655	4.66605	4.74874	5.42253	5.75921
ENSG00000152795	HNRNPDL	5.19993	4.76105	4.79728	4.97479	4.94705	4.01594	4.06603	3.50837
ENSG00000102409	BEX4	4.74485	4.73631	4.90575	5.19123	5.08525	3.86154	5.1459	4.18054
ENSG00000197622	CDC42SE1	4.92253	4.83988	4.58335	5.25929	5.05702	4.24658	4.69235	4.91145
ENSG00000113328	CCNG1	4.86789	5.37105	4.35363	5.31179	4.75743	4.12801	4.28052	5.02022
ENSG00000196735	HLA-DQA1	5.38496	5.25929	4.98022	4.2949	4.72192	2.10818	5.06855	4.92477
ENSG00000247596	TWF2	4.45054	4.70372	5.59542	5.01383	4.8728	5.00711	4.94118	4.36025
ENSG00000115875	SRSF7	5.23587	4.66038	4.99355	4.97022	4.7744	4.0524	4.18262	3.61235
ENSG00000186818	LILRB4	4.94935	4.36274	4.55086	5.9616	4.79728	5.07376	6.69178	7.01438
ENSG00000130755	GMFG	4.73631	4.64945	5.11193	5.09878	5.02505	4.49517	3.89962	4.10067
ENSG00000198837	DENND4B	5.49126	4.33801	5.13053	4.5576	5.09878	4.31068	3.78793	3.70297
ENSG00000095383	TBC1D2	4.94118	5.42002	5.26987	4.41186	4.5665	5.42002	5.6104	5.99544
ENSG00000091527	CDV3	4.8511	5.16234	4.65151	5.05295	4.89022	4.93942	5.16234	5.17573
ENSG00000134294	SLC38A2	4.94322	4.94935	4.93165	4.96911	4.81467	3.1727	3.49599	3.61454
ENSG00000106565	TMEM176B	4.28365	4.69146	6.04929	5.42915	4.15076	2.77408	5.58545	5.30368
ENSG00000132965	ALOX5AP	4.3495	4.82663	4.53981	5.79411	5.09265	5.98716	4.24733	6.18421
ENSG00000071859	FAM50A	5.28602	4.75743	5.18122	4.64575	4.7312	4.57083	4.20437	3.15014
ENSG00000269899	RP11-589N15.2	5.6104	4.28436	5.99097	4.5665	4.14089	4.21126	4.34559	3.04088
ENSG00000158710	TAGLN2	3.71354	5.08233	4.79227	5.68318	5.32011	5.73706	5.35766	6.00791
ENSG00000102760	RGCC	4.82905	4.59768	5.47375	5.21704	4.46614	5.93352	6.57662	6.41337
ENSG00000179632	MAF1	4.54411	4.97479	5.02022	4.77134	5.26766	5.14316	4.72595	4.58832
ENSG00000198668	CALM1	4.57644	4.94221	5.25045	4.82078	4.98199	4.92059	4.76298	4.94705
ENSG00000078369	GNB1	4.54809	5.12449	4.8778	5.16065	4.8511	5.08707	5.38098	5.68544
ENSG00000102879	CORO1A	4.61511	4.40982	4.8919	5.06595	5.56317	4.25388	3.56155	4.15215
ENSG00000131051	RBM39	5.66583	4.63276	4.76567	4.80215	4.67716	3.62883	3.68476	3.30512
ENSG00000110446	SLC15A3	4.74282	5.02022	5.3922	4.02235	5.36199	6.48621	5.48007	5.47375
ENSG00000122254	HS3ST2	5.62936	6.47188	5.57238	2.41386	4.44371	6.61535	5.57483	4.34559
ENSG00000023330	ALAS1	4.59133	5.40526	5.45732	4.64345	4.4064	6.59663	6.6679	6.96622
ENSG00000012779	ALOX5	5.30088	3.89589	3.52412	6.69178	5.08707	4.00317	6.82606	7.80406
ENSG00000116560	SFPQ	5.15759	4.74874	5.23425	4.44472	4.91298	4.27814	4.28902	3.71988
ENSG00000100353	EIF3D	4.45146	5.1555	4.49786	5.41262	4.96911	4.42136	4.58335	4.85395
ENSG00000123143	PKN1	4.24218	5.00883	5.06053	5.07547	5.09593	4.67374	4.41102	4.38019
ENSG00000204256	BRD2	5.1448	4.66359	4.83309	4.88253	4.95674	3.97256	4.06413	4.15926
ENSG00000173930	SLCO4C1	5.1496	5.48007	4.74874	4.70029	4.38082	1.99252	2.37379	2.34103
ENSG00000147140	NONO	4.8064	5.05702	4.64844	5.25469	4.69146	4.79602	4.97479	4.8848
ENSG00000136830	FAM129B	4.50181	4.76386	5.64331	4.75896	4.78709	5.72742	5.56593	5.56593
ENSG00000105373	GLTSCR2	4.56854	4.85561	4.16713	5.49548	5.36393	4.20231	4.13453	4.18602
ENSG00000110324	IL10RA	5.42002	4.66166	4.2338	5.20461	4.92817	4.51125	5.60595	6.39065
ENSG00000130830	MPP1	5.09265	4.96818	4.99456	4.5693	4.80951	4.59867	4.64455	4.24218
ENSG00000197355	UAP1L1	5.57637	4.59553	5.41262	3.888	4.94808	4.13536	4.22046	3.538
ENSG00000108798	ABI3	4.64345	4.36133	4.45146	5.37287	5.58061	4.41186	3.77028	4.01594
ENSG00000102144	PGK1	4.65151	5.50328	5.109	4.83309	4.30806	5.36555	5.58061	5.51498
ENSG00000117118	SDHB	4.20231	5.09265	5.15759	5.18759	4.76386	5.15185	5.35339	5.2719
ENSG00000172531	PPP1CA	4.1957	5.20232	5.31179	4.94808	4.72595	5.64106	5.17232	4.83109
ENSG00000258199	RP11-977G19.5	5.02405	4.01137	5.33187	4.77268	5.22329	4.29918	3.8092	3.43742
ENSG00000126698	DNAJC8	4.20437	5.19393	5.08963	4.98582	4.87931	5.19123	4.64169	4.67817
ENSG00000137312	FLOT1	4.7755	4.90575	4.46552	5.00711	5.19849	3.60479	3.6001	4.26797
ENSG00000100997	ABHD12	5.0621	4.6816	5.25469	4.0049	5.33897	5.29238	5.40912	4.89285
ENSG00000115128	SF3B6	4.79398	5.07955	4.89656	5.0014	4.5637	4.35956	4.40982	4.21057
ENSG00000102007	PLP2	4.24575	4.97189	4.99644	5.32909	4.7903	5.1658	5.03532	4.84378
ENSG00000141504	SAT2	5.12796	4.58681	4.99209	4.86647	4.75896	4.52168	4.77268	4.33538
ENSG00000197728	RPS26	5.12449	4.00317	4.94118	6.01413	4.24903	4.56319	5.1496	3.3338
ENSG00000103495	MAZ	4.39418	5.07547	5.23937	4.78622	4.835	5.0673	4.69609	4.48772
ENSG00000079246	XRCC5	4.68538	4.98022	4.82078	4.92998	4.89868	4.84148	5.15759	5.43307
ENSG00000182199	SHMT2	4.78709	5.01383	4.3584	5.08378	5.06385	3.80571	3.53214	3.52124
	ENSG00000260054	5.45732	4.72324	4.97189	4.57384	4.56854	4.63514	4.1018	4.01823
ENSG00000169223	LMAN2	3.7253	4.83109	5.68809	4.99209	5.04655	5.64626	5.36749	5.23148
ENSG00000113648	H2AFY	5.32543	5.00352	4.90227	4.32471	4.71228	4.25135	4.08426	3.66789
ENSG00000124562	SNRPC	4.75225	4.90749	4.92253	4.34359	5.34165	5.04787	4.49786	4.26584
ENSG00000133318	RTN3	4.53706	5.30368	4.5726	5.20232	4.6469	4.26584	4.34877	4.52773
ENSG00000158485	CD1B	4.52333	4.43621	6.46387	3.6387	5.17716	2.26653	3.10933	1.8111
ENSG00000270066	SCARNA2	5.296	3.54048	4.56554	5.32011	5.51242	3.6116	2.67372	0.601598
ENSG00000089280	FUS	5.53344	4.55223	4.87112	4.56225	4.71083	4.09443	4.18924	3.70602
ENSG00000197766	CFD	4.44973	4.87931	4.58146	4.86949	5.44904	3.20061	3.15287	2.90524
ENSG00000058262	SEC61A1	4.54626	5.109	4.75014	4.82768	4.99456	5.80989	5.79005	5.77033
ENSG00000173915	USMG5	4.79963	4.77652	4.90749	5.09661	4.6385	4.95202	4.70542	4.57736
ENSG00000221978	CCNL2	5.36555	4.29368	4.63276	4.99355	4.92253	3.86906	3.56569	3.26246
ENSG00000213676	ATF6B	5.11502	4.75225	4.46746	4.92253	4.93517	4.50532	4.78048	4.79963
ENSG00000138061	CYP1B1	5.06957	4.47275	5.03192	4.93517	4.6816	4.29777	5.70652	6.79605
ENSG00000185650	ZFP36L1	5.10709	4.88637	5.08233	4.28787	4.8189	3.8721	4.55385	3.55022
ENSG00000168066	SF1	5.31381	4.77268	4.43621	4.7621	4.88896	4.41102	4.28296	4.47275
ENSG00000167283	ATP5L	4.53353	4.66605	5.30706	4.77652	4.88797	4.75225	4.49043	4.26365
ENSG00000186517	ARHGAP30	4.82078	4.82289	4.88797	5.01795	4.60394	4.46218	5.03854	5.38333
ENSG00000100889	PCK2	4.7744	4.89868	4.63072	5.08707	4.76105	4.24903	4.97189	4.5693
ENSG00000204370	SDHD	4.34684	5.23716	4.97022	4.99644	4.57587	5.56076	5.42915	5.01931
ENSG00000124155	PIGT	4.2949	5.20963	4.56081	5.29238	4.76672	5.89495	5.28787	6.14109
ENSG00000244038	DDOST	4.1241	5.1967	4.99804	5.07738	4.72759	5.83641	5.75921	5.79871
ENSG00000134108	ARL8B	4.91556	5.22087	4.74788	4.55632	4.68304	5.02856	5.32683	5.29438
ENSG00000108424	KPNB1	4.95309	4.81077	4.5965	5.13985	4.6096	4.32646	4.78853	4.93942
ENSG00000198682	PAPSS2	5.12673	5.03192	4.23232	5.07376	4.64345	3.8099	5.17357	4.88797
ENSG00000161202	DVL3	5.36199	5.09593	4.18979	4.42547	5.01137	4.5423	4.35267	4.59768
ENSG00000106803	SEC61B	4.48614	4.73516	5.19569	4.6385	5.02628	4.99972	4.3395	3.65592
ENSG00000123405	NFE2	4.71228	4.5576	3.49599	6.30824	4.99355	2.89039	3.70236	5.23425
ENSG00000165030	NFIL3	4.88637	4.78853	4.62886	5.02405	4.73631	4.36373	4.52584	4.81334
ENSG00000146731	CCT6A	4.94221	4.90975	4.7563	4.8064	4.60474	4.95309	5.04534	4.72759
ENSG00000125870	SNRPB2	4.57587	5.01795	4.79533	4.87931	4.75014	4.66005	4.38907	4.27697
ENSG00000150977	RILPL2	4.42357	4.8511	4.76785	5.30706	4.66166	4.09075	3.93951	3.9379
ENSG00000144224	UBXN4	5.39763	4.74282	4.62461	4.6469	4.59023	4.09697	4.64844	4.73631
ENSG00000031698	SARS	4.92998	5.01931	3.98253	5.24533	4.82078	3.62831	3.60074	3.50455
ENSG00000171700	RGS19	4.49278	4.78476	4.64345	5.1229	4.94221	4.58224	4.41438	4.42699
ENSG00000204386	NEU1	4.65251	5.0673	5.38333	4.2996	4.57736	5.02405	5.22746	4.72982
ENSG00000102172	SMS	4.16454	5.32683	5.75921	4.20019	4.52904	4.31762	4.52773	3.91172
ENSG00000147684	NDUFB9	4.22625	4.8064	5.38098	4.77014	4.78853	5.13053	4.86949	4.18924
ENSG00000181467	RAP2B	4.91963	4.96911	5.13198	4.20371	4.74177	3.54806	3.87603	3.41753
ENSG00000169826	CSGALNACT2	5.1658	4.95674	4.86949	4.59553	4.37675	3.90911	4.23887	4.08179
ENSG00000173418	NAA20	4.73989	5.38333	5.08525	4.35727	4.39794	4.46614	3.47397	3.43716
ENSG00000122705	CLTA	4.63072	5.05497	5.01795	4.62953	4.62254	5.30706	4.96818	4.6132
ENSG00000110651	CD81	4.3584	4.88896	5.45546	4.63981	4.6083	5.9494	5.3505	5.08233
ENSG00000114573	ATP6V1A	4.65788	4.87112	5.04368	4.95674	4.41319	5.49126	5.67458	5.94473
ENSG00000158050	DUSP2	4.954	4.69889	4.46289	5.02225	4.80108	3.4067	3.1364	2.58687
ENSG00000179091	CYC1	4.50465	4.7755	5.02628	4.79847	4.82663	4.95565	4.88367	4.82997
ENSG00000204463	BAG6	4.81077	4.81598	4.6385	4.66359	4.99972	4.68418	4.80108	5.1555
ENSG00000179010	MRFAP1	4.30709	5.29744	5.06516	4.93165	4.32205	5.24188	5.30088	4.92817
ENSG00000177663	IL17RA	4.68418	4.69461	4.59768	5.26766	4.66359	4.7563	5.26197	6.21824
ENSG00000124222	STX16	5.71872	4.44542	4.13536	4.88637	4.71915	3.92196	3.8396	3.90722
ENSG00000081237	PTPRC	5.26766	4.72192	4.25135	5.03192	4.6163	3.45928	4.20619	5.20963
ENSG00000168036	CTNNB1	4.93165	4.96335	5.18406	4.22046	4.57484	4.83791	4.97813	5.18946
ENSG00000111237	VPS29	5.58811	4.50998	4.49709	4.72446	4.54996	4.00629	3.98582	3.78793
ENSG00000175489	LRRC25	4.72087	4.61432	4.50299	5.05702	4.97022	4.56854	5.59705	5.93788
ENSG00000161011	SQSTM1	4.56554	5.34311	5.55863	4.08426	4.30709	5.35468	5.19849	4.24996
ENSG00000170759	KIF5B	4.84378	4.65971	4.7312	4.98873	4.63072	4.07847	4.81598	5.44567
ENSG00000186468	RPS23	4.20566	4.98873	4.15851	5.47554	5.01795	3.46434	4.15313	3.85972
ENSG00000180448	HMHA1	4.77652	4.19244	4.81467	4.98744	5.06516	3.61118	3.5837	3.74481
ENSG00000136490	LIMD2	4.70542	4.21533	4.76298	4.94322	5.19569	3.14974	3.24314	2.36787
ENSG00000155629	PIK3AP1	4.42547	5.21399	4.98582	4.84613	4.34813	5.82204	6.82148	6.54533
ENSG00000158773	USF1	5.2187	4.3692	4.54891	4.85238	4.82997	4.52043	4.01989	3.96909
ENSG00000236552	RPL13AP5	4.0744	5.3505	4.12801	5.43307	4.83109	5.19993	5.10019	5.13053
ENSG00000143621	ILF2	4.44371	5.13198	4.70029	4.83691	4.70172	5.65715	5.57104	5.36393
ENSG00000121552	CSTA	5.10227	5.03854	3.43911	5.40912	4.82528	4.94705	4.13604	4.45766
ENSG00000099998	GGT5	4.31401	4.90019	3.76368	5.1448	5.67458	-3.32193	-2.72396	0.071121
ENSG00000067057	PFKP	4.38082	5.1459	5.36749	4.79161	4.10729	4.51811	4.67817	4.69048
ENSG00000100941	PNN	5.60283	4.46614	4.58224	4.6096	4.53157	3.67097	3.50375	3.35954
ENSG00000108946	PRKAR1A	4.52904	5.09661	5.03532	4.7563	4.37132	4.47359	4.89656	5.10709
ENSG00000198833	UBE2J1	4.34063	5.22188	4.82663	4.89022	4.50797	5.06053	5.22188	4.95202
ENSG00000182511	FES	5.16234	4.04012	5.00553	4.77794	4.79161	3.43138	3.31566	4.22625
ENSG00000187446	CHP1	4.36133	4.88367	4.34684	5.34165	4.82768	5.296	5.97637	6.03681
ENSG00000169567	HINT1	4.08034	4.94705	4.92998	4.86211	4.93942	4.9601	4.50299	4.00013
ENSG00000163956	LRPAP1	4.43151	5.1658	4.92477	4.54626	4.67272	5.12673	4.60114	4.76913
ENSG00000005893	LAMP2	4.44472	5.15185	4.6707	4.7533	4.70938	5.06385	5.42728	6.07848
ENSG00000224137	AC079767.4	5.61726	5.62541	4.62682	3.12823	4.72446	3.2265	3.57318	3.63359
ENSG00000112799	LY86	4.29581	5.10019	4.31401	4.78853	5.21704	3.9388	3.99497	2.02696
ENSG00000162734	PEA15	4.71661	4.67272	5.03854	4.58224	4.68538	5.53573	5.50875	4.99644
ENSG00000172053	QARS	4.89868	4.45766	4.57083	4.92059	4.84613	4.18164	4.47452	4.77268
ENSG00000141367	CLTC	4.72703	4.84378	4.80108	4.6132	4.69461	4.89022	5.31796	5.64913
ENSG00000004399	PLXND1	4.59553	4.80478	4.74485	4.70823	4.81334	4.99456	4.88637	5.4149
ENSG00000067167	TRAM1	4.60394	5.20653	4.29099	4.93832	4.62609	5.05295	5.63296	6.12716
ENSG00000171490	RSL1D1	4.62373	4.98337	4.37675	5.08233	4.58912	4.51706	4.42434	4.27958
ENSG00000089248	ERP29	3.96075	5.19993	4.97356	4.85955	4.65642	5.4149	4.92817	4.63981
ENSG00000175826	CTDNEP1	4.65518	4.77134	4.42282	4.76298	5.03192	4.94489	4.76386	4.51706
ENSG00000146677	AC004453.8	4.81018	4.63648	3.78677	5.2821	5.11678	4.36025	3.92452	3.86407
ENSG00000131100	ATP6V1E1	4.5673	5.1336	4.78246	4.64945	4.49647	5.36749	5.08233	5.17716
ENSG00000100348	TXN2	4.30806	4.78709	4.94705	4.74485	4.82289	4.89564	4.94489	4.37749
ENSG00000158195	WASF2	4.46035	4.89022	4.68042	4.85561	4.70681	4.72446	5.04655	5.41707
ENSG00000149923	PPP4C	4.51125	4.54411	4.78853	4.7312	5.01383	5.02225	4.70823	4.26022
ENSG00000180370	PAK2	4.69146	4.91145	4.72703	4.69889	4.55223	4.55632	4.72982	4.90333
ENSG00000136997	MYC	4.51573	5.02505	4.24996	5.30088	4.4852	4.03101	3.75533	4.41438
ENSG00000101367	MAPRE1	4.10255	4.99456	4.96156	4.8086	4.69048	5.35339	5.5241	5.46569
ENSG00000169508	GPR183	5.32432	4.49517	4.38248	3.82834	5.51654	2.20739	3.9489	3.79903
ENSG00000253352	TUG1	5.28024	4.44787	4.38019	4.53899	4.89285	3.87167	3.57046	3.38858
ENSG00000100836	PABPN1	5.23294	4.37132	4.44637	4.59768	4.88637	3.74164	3.31726	2.97176
ENSG00000100380	ST13	4.32104	5.23937	4.47275	4.82905	4.66796	4.99042	5.14759	4.97022
ENSG00000156052	GNAQ	4.85561	4.76567	4.76386	4.79963	4.33658	4.072	4.12801	4.00629
ENSG00000104979	C19orf53	4.6083	4.3395	4.34359	4.98022	5.24779	5.55305	4.77794	4.30612
ENSG00000182934	SRPR	4.69889	4.7563	4.49865	4.6816	4.85561	5.05702	4.85741	5.11678
	ENSG00000187145	5.03031	4.46289	4.50797	4.43621	5.05041	3.91134	3.81101	3.27465
ENSG00000167851	CD300A	4.68608	5.3056	4.835	4.44888	4.20914	4.91298	4.90227	4.66166
ENSG00000106348	IMPDH1	4.09971	4.46552	4.94489	4.99804	4.96731	5.30088	4.8511	4.81018
ENSG00000089693	MLF2	4.34359	4.67817	4.80951	4.84887	4.79398	5.62541	5.00711	4.81467
ENSG00000240463	RPS19P3	4.68722	4.52168	3.76793	4.85741	5.63296	4.60394	4.31005	4.14671
ENSG00000143569	UBAP2L	5.04368	4.65046	4.73373	4.35267	4.67817	4.2302	4.39006	4.39373
ENSG00000161638	ITGA5	4.72324	4.60236	4.46218	5.0673	4.60114	4.64455	5.50328	5.91865
ENSG00000111843	TMEM14C	4.19752	4.97813	4.84148	4.72759	4.70542	5.3449	4.76913	4.79398
ENSG00000180964	TCEAL8	4.67817	5.00711	4.22551	5.01931	4.51811	4.61511	4.91298	4.8078
ENSG00000071127	WDR1	4.43975	4.92817	4.86211	4.64049	4.56319	5.3941	5.37287	5.258
ENSG00000233927	RPS28	3.41381	3.96909	5.1658	5.54449	5.33187	5.69278	3.55117	3.36998
ENSG00000197111	PCBP2	5.00352	4.61723	4.12064	4.7461	4.93165	4.09177	3.51704	3.51539
ENSG00000168488	ATXN2L	4.87621	4.63354	4.19351	4.73516	4.98022	4.13201	4.158	4.32739
ENSG00000163527	STT3B	4.58583	4.99972	4.65518	4.8848	4.26878	4.96335	5.23937	5.71121
ENSG00000153071	DAB2	5.15185	4.97356	5.19276	3.8478	4.21533	5.20963	5.46569	5.34165
ENSG00000113384	GOLPH3	4.6816	5.06595	4.53241	4.65971	4.42357	4.45054	4.82663	4.58502
ENSG00000261596	CTB-31N19.3	5.00711	4.45054	4.9649	4.34813	4.58681	2.65862	1.75951	1.67583
ENSG00000134061	CD180	4.3832	5.27578	4.81334	4.04202	4.83988	3.53114	3.42218	2.62621
ENSG00000130402	ACTN4	4.61221	4.32205	4.34559	5.13053	4.94322	5.14214	5.38496	5.5241
ENSG00000092010	PSME1	4.21126	4.78622	4.89421	4.57859	4.8778	4.57484	4.54411	4.32417
ENSG00000104823	ECH1	4.51272	4.39481	4.79963	4.73373	4.90333	4.97356	4.78246	4.29368
ENSG00000119707	RBM25	5.44904	4.27697	4.79847	4.58583	4.21679	3.27502	3.45567	3.02314
ENSG00000183648	NDUFB1	4.8086	4.28052	5.14535	4.35008	4.73989	4.39794	4.00013	3.35615
ENSG00000173334	TRIB1	4.41245	4.14056	5.36393	4.88797	4.51923	2.53113	3.06419	3.32834
ENSG00000117091	CD48	4.44637	5.31179	3.89059	5.1459	4.51272	3.47112	3.79108	3.59397
ENSG00000008018	PSMB1	4.50892	4.71661	4.72087	4.80478	4.55086	4.41504	4.47275	4.17213
ENSG00000212802	RPL15P3	4.89022	4.8078	3.86596	4.47074	5.25589	3.78576	3.49643	3.55936
ENSG00000115355	CCDC88A	5.29238	4.28516	4.77794	4.50661	4.42136	4.17411	4.29777	4.79227
ENSG00000118855	MFSD1	4.4831	5.16065	5.30368	4.13308	4.20146	5.13985	5.28024	4.91556
ENSG00000185669	SNAI3	4.07151	4.68042	4.01385	5.23716	5.27703	6.72756	5.75473	6.17989
ENSG00000159069	FBXW5	4.39882	4.39694	4.84744	4.61723	5.00711	4.9266	4.62461	4.39006
ENSG00000132471	WBP2	4.31945	5.08085	4.8078	4.48923	4.5693	5.10227	5.0621	4.87931
ENSG00000167863	ATP5H	4.63276	4.65251	4.88253	4.49647	4.58502	4.19829	4.34769	3.77589
ENSG00000007202	KIAA0100	4.68304	4.53981	5.22746	4.04655	4.75225	4.69352	4.89421	5.01505
ENSG00000165280	VCP	4.27814	4.7903	5.16941	4.41899	4.58583	4.8189	5.18406	5.24779
ENSG00000173726	TOMM20	4.37132	4.88253	4.20019	5.27578	4.50532	4.24218	4.3584	4.6694
ENSG00000179271	GADD45GIP1	4.90019	4.14875	5.12449	4.27958	4.76913	4.63072	4.46614	3.45676
ENSG00000128340	RAC2	3.98115	5.04655	4.58048	5.03349	4.57859	5.96295	5.91308	5.97297
ENSG00000112079	STK38	5.19123	4.3561	4.14263	5.08963	4.42434	4.32205	4.64945	5.23937
ENSG00000108639	SYNGR2	4.38441	4.26264	5.23294	4.41438	4.90575	5.67208	4.95202	4.98873
ENSG00000138668	HNRNPD	4.78622	4.6469	4.5423	4.67374	4.54626	3.96075	3.82834	3.58695
ENSG00000146192	FGD2	5.05887	4.06263	4.70542	4.55086	4.8078	3.72464	3.58071	3.41033
ENSG00000100813	ACIN1	5.22746	4.44693	4.5673	4.37132	4.56554	3.888	3.77705	3.43298
ENSG00000252835	SCARNA21	6.0673	3.73165	4.03242	4.63648	4.70823	2.013	1.77973	1.8768
ENSG00000125977	EIF2S2	4.32205	5.06053	4.42881	5.00252	4.36025	4.26264	4.29252	4.46746
ENSG00000140564	FURIN	4.44212	4.82997	4.83691	4.37849	4.68608	5.38333	5.74567	6.29806
ENSG00000119321	FKBP15	5.06516	4.66493	4.27259	4.63354	4.53007	4.08596	4.47074	4.75896
ENSG00000067182	TNFRSF1A	4.49865	4.74416	4.51125	4.71798	4.69352	4.2949	4.54507	4.59344
ENSG00000207650	MIR570	6.10955	3.5996	6.14535	4.11629	3.19446	4.7744	4.05773	2.61833
ENSG00000166889	PATL1	5.04787	4.95798	4.17983	4.58502	4.39373	4.4321	4.5576	4.99355
	ENSG00000203306	4.58224	4.86949	4.70938	4.8919	4.09697	5.1555	5.49126	5.03986
ENSG00000155926	SLA	4.80376	4.8173	4.54286	4.55385	4.43042	5.04368	5.66357	6.33961
ENSG00000196419	XRCC6	4.26264	4.86647	4.65046	4.48172	4.86789	4.65642	4.95033	4.99972
ENSG00000169495	HTRA4	6.56109	5.18406	4.3561	2.58623	4.43889	3.58338	3.86596	2.64437
ENSG00000169976	SF3B5	3.47166	4.97022	4.58502	4.87112	5.20963	5.8328	5.03031	5.3056
ENSG00000167470	MIDN	4.3443	4.11629	4.7903	4.8189	5.03349	3.87018	3.99864	3.95451
ENSG00000128699	ORMDL1	5.16065	4.22046	4.4852	4.40424	4.82905	3.8444	3.76017	3.62781
ENSG00000167642	SPINT2	3.84073	4.9601	5.50328	4.53981	4.25388	5.2821	5.70322	5.06516
ENSG00000126860	EVI2A	4.5965	4.91298	4.1871	4.99972	4.4001	3.4309	3.93422	4.14356
ENSG00000084070	SMAP2	4.40982	4.65788	4.28709	5.03854	4.69737	3.57232	4.05695	5.09265
ENSG00000171206	TRIM8	4.34289	4.85238	4.69235	4.8511	4.35008	5.23148	4.68304	4.80215
ENSG00000111642	CHD4	4.83109	4.64345	4.60646	4.44637	4.54286	4.25696	4.45449	4.88253
ENSG00000122218	COPA	4.83691	4.57141	4.30519	4.66605	4.68923	4.8511	4.76785	5.03349
ENSG00000125534	PPDPF	3.96014	3.67512	4.35727	5.44567	5.62936	6.01834	3.75745	4.94118
ENSG00000222937	SNORD63	4.87855	3.90722	5.34726	5.25045	3.67357	-3.32193	4.26264	2.74785
ENSG00000199753	SNORD104	5.13053	4.76298	4.63354	2.75465	5.77363	3.94103	3.01693	3.04088
ENSG00000241839	PLEKHO2	4.46552	4.59023	4.93942	4.41614	4.64049	5.44387	5.45546	5.27703
ENSG00000241553	ARPC4	3.94575	4.4001	5.08707	4.52476	5.08963	4.97022	4.68923	4.07541
ENSG00000130725	UBE2M	3.99121	4.74788	4.62128	4.78709	4.89421	4.87621	4.4064	4.4001
ENSG00000138964	PARVG	4.9266	4.60742	4.8511	3.9379	4.71484	4.26022	3.72491	3.44024
ENSG00000125970	RALY	4.17774	4.77794	4.69609	4.53093	4.84887	4.95116	4.80478	4.79161
ENSG00000005844	ITGAL	4.72446	4.55906	3.80094	5.37345	4.55041	3.99049	4.20293	5.13786
ENSG00000166797	FAM96A	4.23573	4.83691	4.95202	4.48012	4.50299	4.52687	5.23294	4.32927
ENSG00000114867	EIF4G1	4.53899	4.64455	4.77915	4.50532	4.53899	5.03854	5.40303	5.73706
ENSG00000072274	TFRC	5.1229	5.51242	5.78555	3.13024	3.45055	6.25855	6.09695	5.43728
ENSG00000242358	RPS21P4	4.71798	4.50797	4.36581	4.27697	5.13198	4.2485	3.53023	3.6916
ENSG00000167604	NFKBID	5.45546	4.12862	4.4842	4.27021	4.64169	2.90683	2.35401	1.86388
ENSG00000147677	EIF3H	4.10729	4.98582	4.03772	5.0621	4.78048	4.14056	4.06319	4.32155
ENSG00000169692	AGPAT2	4.17983	4.72703	5.03349	4.23719	4.79227	5.71121	4.63981	4.52333
ENSG00000134243	SORT1	4.38907	5.01137	4.55632	4.7903	4.21615	5.2719	5.41707	5.70322
ENSG00000229391	HLA-DRB6	4.59344	2.5177	2.38573	5.93788	7.48941	4.81467	5.01795	3.41536
ENSG00000121774	KHDRBS1	4.36825	5.04153	4.27865	4.7744	4.46035	4.30412	4.59553	4.63514
ENSG00000143851	PTPN7	4.86949	4.32276	4.47823	4.32362	4.92059	4.90975	4.19829	3.8781
ENSG00000168159	RNF187	4.21756	5.09465	4.27814	4.51125	4.81225	4.80951	4.4001	3.67743
ENSG00000123562	MORF4L2	4.61723	4.95033	4.64455	4.40235	4.29875	4.95674	4.86789	4.69146
ENSG00000243961	RP5-839B4.8	4.64049	4.32104	4.53899	4.76105	4.65046	4.41681	3.90485	3.76316
ENSG00000124702	KLHDC3	4.16132	4.55086	4.56854	4.83988	4.76567	4.7621	4.81225	4.68538
ENSG00000114850	SSR3	4.50377	5.05041	4.33034	4.49865	4.49865	4.73373	4.90019	4.95116
ENSG00000116473	RAP1A	4.62461	4.99209	4.32739	4.63159	4.30166	4.78476	5.37345	4.98199
ENSG00000176871	WSB2	4.32568	4.70938	4.82997	4.46869	4.53465	4.77134	5.09465	4.75743
ENSG00000158062	UBXN11	5.30706	4.12257	3.63094	4.75743	5.02856	3.26695	3.0042	2.99471
ENSG00000142192	APP	4.03577	4.89564	4.46035	5.39763	4.05057	4.82663	5.64331	6.13193
ENSG00000135678	CPM	4.53157	5.31381	5.5679	3.40401	4.02114	5.37287	4.92059	4.64169
ENSG00000087088	BAX	4.88253	4.52584	4.28599	4.34684	4.79533	4.53353	4.38542	4.54103
ENSG00000177731	FLII	4.59979	4.36457	4.68538	4.59344	4.58832	4.32471	4.57859	5.01137
ENSG00000196365	LONP1	4.67272	4.68538	4.45766	4.337	4.67374	4.54891	4.67716	4.1241
ENSG00000105887	MTPN	3.89713	5.06385	4.54626	5.08525	4.22408	4.88253	5.53773	6.26973
ENSG00000172936	MYD88	4.53981	4.89656	4.5665	4.62609	4.18478	5.53151	4.9601	4.69352
ENSG00000103365	GGA2	4.95202	4.70542	4.73516	3.96282	4.45766	3.70089	3.16781	3.5645
ENSG00000151726	ACSL1	4.8919	4.43748	4.27758	5.2719	3.93422	4.47662	5.33897	5.96632
ENSG00000244509	APOBEC3C	4.11781	4.54626	4.41186	4.90333	4.83309	4.44472	4.37312	5.57104
ENSG00000107968	MAP3K8	5.56593	4.24733	4.42357	3.97961	4.59553	2.27057	2.1047	2.15629
ENSG00000129116	PALLD	5.13567	4.34877	4.68608	4.05773	4.58224	4.58048	6.10955	5.11948
ENSG00000144381	HSPD1	4.41504	4.93942	4.72982	4.57141	4.15125	4.66359	5.02022	4.86211
ENSG00000148175	STOM	4.42282	4.85955	4.33452	4.68538	4.48614	4.76567	5.06957	5.18759
ENSG00000126759	CFP	4.25135	4.57587	3.67512	4.83791	5.43928	1.44145	2.28391	3.09815
ENSG00000156467	UQCRB	4.36274	4.52773	4.71083	4.68608	4.48772	3.88485	3.9044	3.72464
ENSG00000255302	EID1	3.89962	4.81225	4.6469	4.95033	4.46552	3.947	4.45239	3.98893
ENSG00000164104	HMGB2	4.09443	4.57644	4.45357	5.16434	4.47934	1.82033	1.97307	1.74569
ENSG00000054118	THRAP3	4.77915	4.62373	4.44371	4.60394	4.31005	3.92525	4.29192	4.50377
ENSG00000115091	ACTR3	4.22212	4.86211	4.68418	4.60646	4.38441	4.63648	5.03192	4.78048
ENSG00000249072	RP11-777B9.5	6.34844	4.7312	2.70864	3.61865	5.34885	2.7609	3.23363	2.45165
ENSG00000197903	HIST1H2BK	4.39006	4.62254	4.11515	4.36274	5.258	5.19569	4.9175	3.35089
ENSG00000105323	HNRNPUL1	4.47275	4.50299	4.26465	4.81598	4.68722	4.25548	4.30873	4.58681
ENSG00000164548	TRA2A	5.51498	4.55041	3.56651	4.45905	4.65151	3.45993	3.09744	2.99502
ENSG00000163694	RBM47	5.02856	4.5693	4.45905	4.3395	4.34289	3.82973	4.44542	4.64049
ENSG00000113269	RNF130	4.13604	4.95565	4.71915	4.31874	4.59133	4.47452	4.38082	4.17717
ENSG00000158417	EIF5B	4.99804	4.47184	4.29581	4.44542	4.50465	4.16271	4.24903	3.89385
ENSG00000213639	PPP1CB	4.50661	4.79728	4.13308	4.76913	4.49391	3.90125	4.337	4.3584
ENSG00000178209	PLEC	4.7903	3.8438	4.91437	4.8173	4.33128	4.53799	4.31648	4.52168
ENSG00000155660	PDIA4	3.57693	4.9649	5.26384	4.34063	4.54809	5.50875	5.38859	5.24188
ENSG00000164691	TAGAP	5.73402	3.75624	3.44024	4.47662	5.28602	2.03861	1.66039	2.15969
ENSG00000110958	PTGES3	4.10799	4.9266	4.43042	4.79602	4.43151	4.73989	5.0014	5.01383
ENSG00000103569	AQP9	3.94256	5.23587	5.06385	4.97189	3.47567	6.87709	7.06579	6.77191
ENSG00000112697	TMEM30A	4.38653	4.86394	4.15125	4.74788	4.53353	4.40982	5.08963	6.22127
ENSG00000214078	CPNE1	4.93832	4.19151	4.58681	4.3584	4.60646	3.38511	3.76638	3.55062
ENSG00000198856	OSTC	3.71808	4.98744	4.55906	4.86789	4.53241	5.20653	5.01931	4.49136
ENSG00000087302	C14orf166	4.45357	4.47934	4.35956	4.72982	4.63514	4.30806	4.21756	4.11911
ENSG00000245910	SNHG6	4.70938	4.41319	3.9388	4.60474	4.98337	3.47112	3.44073	3.11399
ENSG00000164687	FABP5	4.43518	4.7621	6.03	3.34316	4.06665	5.8924	4.67374	3.46863
ENSG00000122026	RPL21	4.10344	4.9175	4.40235	4.9266	4.28516	4.32104	3.92852	4.38441
ENSG00000069275	NUCKS1	4.65642	4.34202	4.61956	4.44212	4.57141	4.03817	4.1871	4.76298
ENSG00000117616	RSRP1	5.25185	3.89962	4.76913	4.23232	4.47719	2.69045	2.82272	2.29481
ENSG00000117862	TXNDC12	4.43889	4.8189	4.36133	4.5673	4.4404	4.83109	4.62886	4.55086
ENSG00000153317	ASAP1	5.1555	4.55385	4.50532	3.99929	4.41186	3.47979	4.09126	5.105
ENSG00000130706	ADRM1	3.97649	4.50661	4.58832	4.68304	4.86949	5.0014	4.60474	4.1565
ENSG00000197976	AKAP17A	4.75014	3.97306	4.51923	4.70938	4.6694	3.92936	3.687	3.18721
ENSG00000103507	BCKDK	4.25696	4.56081	3.9753	4.84378	4.97636	4.75493	4.91963	5.11502
ENSG00000100664	EIF5	4.58048	4.51923	4.72759	4.44787	4.31648	4.43621	4.47184	4.39882
ENSG00000148248	SURF4	3.87652	4.94808	4.55385	4.58048	4.61432	5.6791	5.65537	5.72376
ENSG00000067829	IDH3G	4.52584	4.43423	4.04465	4.45239	5.109	4.58502	4.19351	4.06413
ENSG00000135334	AKIRIN2	4.01033	5.00252	5.09593	4.18602	4.26797	4.93165	4.25696	4.21126
ENSG00000198242	RPL23A	3.70351	5.04368	3.83824	5.24188	4.73373	4.33871	4.16334	4.3443
ENSG00000104915	STX10	4.73841	4.06665	4.68923	4.67272	4.38653	4.43151	4.08179	4.13201
ENSG00000105058	FAM32A	4.44693	4.65518	4.45054	4.39418	4.59867	5.09878	5.06595	4.71915
ENSG00000136960	ENPP2	4.78476	4.26465	4.30959	4.63722	4.54507	0.796396	1.31932	1.66275
ENSG00000010671	BTK	4.63159	4.58048	4.31874	4.71661	4.29017	3.64988	3.93703	4.04012
ENSG00000233762	AC007969.5	5.08963	4.51125	3.83105	4.45527	4.64575	4.88896	3.88386	4.072
ENSG00000171222	SCAND1	4.22499	3.75533	4.95565	4.52584	5.06595	4.51272	4.01236	3.50049
ENSG00000203879	GDI1	5.00883	4.19627	4.39155	4.59867	4.31762	4.10344	3.82891	3.98194
ENSG00000158717	RNF166	4.47359	4.14589	4.28516	4.71355	4.8848	4.19692	3.99637	4.02788
ENSG00000143870	PDIA6	3.87494	5.22576	4.954	4.21997	4.22212	5.37345	5.69442	4.95674
ENSG00000131669	NINJ1	4.18404	4.41186	3.15136	5.67458	5.07212	4.92998	5.02225	5.39937
ENSG00000108405	P2RX1	4.88367	4.60114	4.28843	3.7674	4.95309	3.3837	2.75424	3.63019
ENSG00000134900	TPP2	5.02225	4.17919	4.52773	4.43151	4.32806	3.18558	3.633	3.74945
	ENSG00000129277	3.8438	4.97636	4.1392	5.65202	3.85492	-1.37195	1.83939	0.0957547
ENSG00000166986	MARS	5.05702	4.23946	3.89962	4.53157	4.72703	3.16026	3.1042	3.37951
ENSG00000130724	CHMP2A	4.02788	4.34063	4.71355	4.8078	4.56225	4.89656	4.33871	4.10402
ENSG00000198728	LDB1	5.06385	4.33871	4.1617	4.32607	4.54744	3.66087	3.66396	3.75676
ENSG00000140990	NDUFB10	4.11689	4.73841	4.31128	4.76672	4.49786	5.30972	4.93165	4.74416
ENSG00000004059	ARF5	4.3692	4.38507	4.24086	4.81467	4.61511	4.62756	4.45146	4.01033
ENSG00000122694	GLIPR2	3.81883	4.71798	4.8728	4.92817	4.08271	6.24365	5.59998	5.53773
ENSG00000120063	GNA13	4.58912	4.49709	4.47452	4.42434	4.41953	3.76187	4.45527	4.63276
ENSG00000130513	GDF15	4.0923	6.18815	5.16234	3.19081	3.76675	6.16928	4.48772	5.64626
	ENSG00000261827	5.22576	4.13842	4.19244	4.60114	4.24218	1.54762	2.07989	1.50468
ENSG00000184922	FMNL1	4.57083	4.02235	4.27021	4.89656	4.63354	2.69967	3.04888	3.79108
ENSG00000112081	SRSF3	4.49136	4.63159	4.33801	4.30709	4.62461	4.26648	4.20676	3.79436
ENSG00000128245	YWHAH	3.98395	4.31337	5.04153	4.56554	4.4842	4.88797	5.109	4.93348
ENSG00000116288	PARK7	3.67681	4.69048	4.80478	4.40599	4.81018	4.8919	4.85561	4.32806
ENSG00000116586	LAMTOR2	4.37849	4.34359	4.48614	4.54744	4.62886	4.30166	4.56854	4.34063
ENSG00000198563	DDX39B	4.60114	4.0589	4.55223	4.67512	4.49517	3.14599	2.99578	2.72257
ENSG00000117523	PRRC2C	5.27852	4.18979	4.00013	4.45146	4.45905	3.45567	3.71927	4.24658
ENSG00000172432	GTPBP2	5.12117	4.06568	4.09177	4.51573	4.5726	3.97649	3.51968	3.31916
ENSG00000162496	DHRS3	4.7461	4.22304	4.06985	4.4831	4.83791	4.99355	3.62365	3.86154
ENSG00000140740	UQCRC2	4.25781	4.92477	4.52168	4.52168	4.1327	4.57736	4.98199	5.27441
ENSG00000116260	QSOX1	4.04286	4.63072	4.94935	4.35441	4.37749	5.80235	6.08219	5.6606
ENSG00000075240	GRAMD4	4.62756	4.38082	4.3395	3.90013	5.09661	2.70964	3.44144	3.75745
ENSG00000125651	GTF2F1	4.34202	4.57484	4.05773	4.69048	4.67512	4.14121	4.38248	4.08271
ENSG00000171603	CLSTN1	4.14189	4.55632	4.78709	4.22258	4.62756	3.91461	4.09399	3.6387
ENSG00000173559	NABP1	5.01505	3.96562	5.22087	3.96075	4.16628	3.8698	4.16822	2.28604
ENSG00000084090	STARD7	4.16768	4.64575	4.5576	4.52773	4.42972	4.54103	4.82768	5.29923
ENSG00000152234	ATP5A1	3.9044	4.59979	5.02225	4.36727	4.43423	5.06957	5.43498	5.59705
ENSG00000165672	PRDX3	3.9379	4.80108	5.04534	4.47275	4.06812	4.59979	4.9266	4.9175
ENSG00000111275	ALDH2	4.84887	2.77723	2.90731	6.48207	5.29923	3.90801	4.31559	5.16065
ENSG00000130770	ATPIF1	4.28296	4.30709	4.93348	4.33128	4.45852	4.49391	4.00188	3.99182
ENSG00000185432	METTL7A	4.4321	4.38653	4.84378	4.2485	4.39694	3.99434	4.57587	4.94935
ENSG00000112367	FIG4	4.7621	4.71228	4.09399	4.4852	4.25034	4.47934	4.62128	5.37841
ENSG00000090581	GNPTG	4.47823	4.47074	4.89022	4.25388	4.20566	4.69146	4.50532	3.87445
ENSG00000100644	HIF1A	4.82289	4.37581	4.32927	4.4321	4.33801	3.1034	4.39794	5.48848
ENSG00000187796	CARD9	4.59223	3.5093	4.78622	4.53799	4.86647	3.75823	3.47759	3.18231
ENSG00000129103	SUMF2	4.38019	4.84744	3.85648	4.62128	4.58048	4.7903	4.89022	4.46614
ENSG00000183283	DAZAP2	4.20787	4.61078	4.26365	4.54103	4.65251	4.44973	4.49278	4.53465
ENSG00000106605	BLVRA	4.27958	4.29875	5.32173	4.42357	3.93645	5.15886	4.56081	4.29099
ENSG00000143742	SRP9	4.37216	4.65151	4.20371	5.00553	4.01675	4.6163	5.11193	4.90749
ENSG00000174574	AKIRIN1	4.31762	4.69609	4.73841	4.42699	4.05695	5.43728	6.14109	5.75212
ENSG00000149357	LAMTOR1	3.51443	4.5665	4.7744	4.64455	4.73516	4.98582	4.84148	4.61723
ENSG00000063244	U2AF2	4.32471	4.39882	4.70372	4.30166	4.49278	4.20676	4.12257	4.01478
ENSG00000158615	PPP1R15B	4.16886	4.44371	4.39481	4.54996	4.65518	3.73198	3.86516	4.23887
ENSG00000131042	LILRB2	4.63648	4.17717	3.59861	4.79227	5.0014	2.72324	3.85435	3.98395
ENSG00000250321	RP11-478C6.4	5.37287	5.13786	2.04384	4.60236	5.04153	4.76105	4.55086	3.8674
ENSG00000167680	SEMA6B	4.76298	4.02048	2.11834	5.72376	5.56593	3.21854	5.34885	6.48621
ENSG00000119729	RHOQ	4.5637	5.04787	4.11063	4.37031	4.07613	4.53465	4.92253	4.8919
ENSG00000140941	MAP1LC3B	4.25548	4.5965	4.40812	4.69461	4.20437	4.16081	4.0524	3.70799
ENSG00000129625	REEP5	4.04655	4.6694	4.81598	4.39882	4.22625	5.05497	4.98022	4.85238
ENSG00000146376	ARHGAP18	4.72595	4.24218	4.54411	4.58912	4.05415	4.14875	4.86394	4.7461
ENSG00000082641	NFE2L1	4.53799	4.44126	3.88742	4.74416	4.54411	4.03772	4.32471	4.38162
ENSG00000212232	SNORD17	5.76227	2.97282	4.92059	3.33439	5.1555	2.20829	0.649363	-0.277256
ENSG00000126254	RBM42	3.79524	4.26584	4.98744	4.31762	4.77915	4.44542	4.1617	3.9108
ENSG00000104765	BNIP3L	4.08336	4.72982	4.57644	4.43975	4.31128	3.63577	4.01594	3.6338
ENSG00000224397	LINC01272	4.71355	4.66796	4.3495	4.38248	4.02048	5.58811	5.57238	6.11759
ENSG00000104687	GSR	3.98625	4.95202	4.74939	4.57939	3.86215	5.43307	5.39028	5.31381
ENSG00000168010	ATG16L2	5.09593	3.7334	3.78898	5.0372	4.47184	2.58545	2.33888	2.78458
ENSG00000107738	C10orf54	4.10621	4.5423	2.8057	5.48517	5.18759	3.36749	3.73788	4.835
ENSG00000065427	KARS	3.92196	4.48923	4.1747	4.80376	4.72982	4.44888	4.2949	4.45239
ENSG00000108774	RAB5C	3.96229	5.0372	4.57484	3.993	4.54891	5.44904	4.73373	4.67512
ENSG00000147274	RBMX	4.53007	4.45239	4.15215	4.57484	4.39418	3.61498	3.78576	3.7334
ENSG00000120742	SERP1	3.96909	4.5673	4.26878	4.6694	4.62373	4.49278	4.46552	4.4852
ENSG00000163399	ATP1A1	3.74602	4.76785	4.57384	4.76567	4.24404	5.95929	6.39918	6.57269
ENSG00000198055	GRK6	4.337	4.29192	3.97649	4.69146	4.79847	3.75624	4.28843	4.64345
ENSG00000088986	DYNLL1	4.01478	4.56225	4.50998	4.39277	4.61078	4.75743	4.3692	3.76251
ENSG00000078668	VDAC3	4.23644	4.49647	4.79398	4.48614	4.072	4.27865	4.52333	4.0923
ENSG00000187474	FPR3	4.77014	4.32927	5.27852	3.36021	4.34684	3.28413	4.88253	5.45732
ENSG00000102390	PBDC1	4.49517	4.76672	5.08378	4.16886	3.56519	4.85561	4.49709	3.888
ENSG00000135624	CCT7	3.5074	4.74177	4.72446	4.62886	4.47074	4.49709	4.81334	4.7755
ENSG00000112514	CUTA	3.66872	4.58502	5.06595	3.95833	4.78622	4.44637	4.53799	4.20566
ENSG00000119408	NEK6	4.26365	4.52904	4.25696	4.78476	4.22499	5.46569	5.32909	6.20223
ENSG00000134046	MBD2	4.28787	4.51488	4.26745	4.79728	4.18876	4.57587	4.44126	4.44212
ENSG00000134352	IL6ST	4.86211	4.02889	3.33905	4.73841	5.08233	2.62529	3.71459	4.38653
ENSG00000147123	NDUFB11	3.78628	4.71355	5.09465	4.21388	4.23887	4.28709	4.2969	3.75057
ENSG00000181915	ADO	4.09527	4.52687	4.02048	4.68418	4.71798	4.41319	4.63648	4.47934
ENSG00000170348	TMED10	3.73838	4.96156	4.69461	4.39006	4.25902	5.59705	5.29923	5.66767
ENSG00000104325	DECR1	4.54286	4.34289	4.47662	4.62756	4.05176	4.68042	4.44212	4.16768
ENSG00000171729	TMEM51	4.77794	4.2485	4.70172	3.90742	4.40235	4.02048	3.72624	3.94256
ENSG00000175550	DRAP1	4.06603	4.07151	4.79602	4.51811	4.58146	4.66605	4.24218	4.01385
ENSG00000144895	EIF2A	4.82663	4.27259	3.54513	4.96818	4.41614	3.79295	3.90299	4.21924
ENSG00000089289	IGBP1	3.73133	4.6707	4.0744	5.02628	4.52333	4.15125	4.10897	4.5138
ENSG00000122034	GTF3A	4.2338	4.59133	4.42136	4.32417	4.45357	4.75014	4.55632	4.31989
ENSG00000078618	NRD1	4.82528	4.22408	4.33658	4.33034	4.30612	3.9684	4.13145	4.53241
ENSG00000126524	SBDS	4.35102	4.35956	4.55289	4.40982	4.34359	3.775	3.73384	3.32864
ENSG00000124126	PREX1	4.55041	4.07541	4.44693	4.19692	4.73841	3.98828	4.17213	5.15886
ENSG00000108960	MMD	4.6707	4.32471	4.46989	3.92404	4.61723	3.92326	3.714	4.40424
	ENSG00000268913	4.79728	4.40599	3.88611	4.25548	4.65788	5.36199	5.08085	4.3692
ENSG00000105967	TFEC	5.04655	3.99798	4.23807	4.38162	4.33538	3.20423	3.48089	4.0049
ENSG00000159140	SON	5.06855	3.95258	4.44787	4.13739	4.38542	3.54735	3.75057	4.35441
ENSG00000244754	N4BP2L2	5.64106	4.06413	4.13201	3.95724	4.19493	2.87991	2.7609	2.66523
ENSG00000188042	ARL4C	4.63354	4.26878	4.84887	3.63765	4.59979	2.74503	3.29734	3.69865
ENSG00000105220	GPI	3.59478	4.79161	4.47719	4.76785	4.35363	5.13198	4.7755	4.62609
ENSG00000198715	GLMP	4.30241	4.93517	4.7621	3.60677	4.37031	5.21399	5.2821	4.5965
ENSG00000183726	TMEM50A	4.30873	4.49786	4.45527	4.26745	4.44637	4.39481	4.39587	4.21226
ENSG00000115828	QPCT	3.75823	4.25135	4.70681	5.67733	3.5683	5.5054	6.96622	7.29758
ENSG00000088448	ANKRD10	5.1336	3.97741	4.69146	3.75057	4.40599	3.15136	3.24554	2.6345
ENSG00000173486	FKBP2	4.14089	4.06985	5.3505	4.1018	4.29368	4.835	4.29099	3.48151
ENSG00000155115	GTF3C6	3.89059	4.63981	4.91298	3.91461	4.59768	4.96731	4.58681	3.62041
ENSG00000134153	EMC7	3.8856	4.73373	4.65251	4.16515	4.50998	4.99644	4.53981	4.49391
ENSG00000271605	MILR1	4.37915	4.31989	4.73989	3.73275	4.77268	4.00013	3.33043	3.20838
ENSG00000103653	CSK	4.01302	4.22212	4.4001	4.74874	4.55537	4.59223	4.45054	4.38507
ENSG00000269028	MTRNR2L12	5.94707	3.14349	4.36373	4.08336	4.40107	2.97598	2.83041	1.97325
ENSG00000055208	TAB2	4.49709	4.6096	4.00188	4.56854	4.26096	3.97107	4.21126	4.70681
ENSG00000170142	UBE2E1	4.35267	4.87513	3.85044	4.65046	4.19151	3.93491	3.68954	3.91412
ENSG00000128595	CALU	4.47934	5.25469	4.7461	3.81555	3.62172	4.89868	4.99972	5.50875
ENSG00000100991	TRPC4AP	4.60742	4.16713	4.31989	4.50797	4.31401	4.14671	4.15569	4.42282
ENSG00000120896	SORBS3	4.93348	4.58832	4.38811	3.59252	4.40982	3.53741	3.79048	3.30458
ENSG00000187688	TRPV2	3.90762	4.44637	5.43928	4.07069	4.04392	5.90429	5.69069	5.49126
ENSG00000132305	IMMT	4.30612	4.69737	4.25803	4.3832	4.25135	4.46746	4.82078	5.00553
ENSG00000136628	EPRS	4.40297	4.42547	3.85219	4.81334	4.39155	3.38059	3.82787	4.49043
ENSG00000169504	CLIC4	4.20019	4.57083	4.10799	4.60742	4.39277	3.56048	4.14971	4.57384
ENSG00000143537	ADAM15	3.92284	3.56155	5.03031	4.71083	4.65342	4.92477	4.65642	3.74637
ENSG00000124795	DEK	4.31559	4.48772	4.02235	4.86394	4.1871	3.50782	3.94526	4.31648
ENSG00000170266	GLB1	3.97467	5.02628	4.28052	4.36133	4.23115	5.07212	5.06053	5.5054
ENSG00000130479	MAP1S	4.19881	4.12006	3.993	4.81018	4.74699	4.2338	4.82905	5.61726
ENSG00000095564	BTAF1	4.95565	3.74602	3.99864	4.27387	4.8919	2.98329	2.91259	3.29469
ENSG00000140400	MAN2C1	4.65046	3.34954	4.45449	4.46035	4.95033	3.37858	3.0846	3.06505
ENSG00000092964	DPYSL2	4.33128	4.0524	3.87532	4.65342	4.94489	2.08976	2.70103	2.83768
ENSG00000141858	SAMD1	4.19244	4.17293	4.60742	4.37675	4.50661	4.29918	4.0589	3.92118
ENSG00000143418	CERS2	4.46289	4.7461	4.12862	4.49043	4.01989	4.59344	4.58146	4.8728
ENSG00000143546	S100A8	4.72192	3.7558	2.58321	5.76227	5.02225	4.52333	4.70938	6.8541
ENSG00000105397	TYK2	4.74177	3.66644	4.52043	4.27584	4.63722	3.66224	3.56207	3.47642
ENSG00000147894	C9orf72	5.13985	3.82212	3.75676	4.50998	4.61221	1.02214	1.9688	2.15781
ENSG00000060339	CCAR1	5.2821	4.11238	4.11911	4.23115	4.09399	3.44474	3.90801	3.41894
ENSG00000016391	CHDH	5.10019	3.95506	3.67807	4.53353	4.57083	1.59403	2.25602	2.2976
ENSG00000099624	ATP5D	4.15215	3.97803	4.67817	4.30959	4.71661	4.48172	4.27728	3.88849
ENSG00000124733	MEA1	3.59749	4.5726	4.40424	4.5965	4.65971	5.26565	4.73631	4.59553
ENSG00000111321	LTBR	4.26584	4.40486	4.3124	4.22304	4.62128	4.33452	3.59861	3.60248
ENSG00000213246	SUPT4H1	4.00833	4.71083	4.24484	4.31483	4.53981	5.1448	4.61956	4.37915
ENSG00000146830	GIGYF1	4.57141	4.05006	4.51706	4.19829	4.46869	3.03508	3.16603	2.92773
ENSG00000137876	RSL24D1	4.17833	4.5637	3.82787	5.19993	4.03022	3.08299	3.27887	3.5093
ENSG00000146701	MDH2	3.43138	4.79847	4.85395	4.63072	4.08179	5.36985	5.296	5.37287
ENSG00000149480	MTA2	4.69461	4.14477	4.158	4.37581	4.4203	3.83173	3.96765	3.97961
ENSG00000225217	HSPA7	4.15926	5.26384	3.66565	5.11502	3.58695	2.46957	3.64398	3.27612
ENSG00000124145	SDC4	4.62953	4.94322	4.77014	3.33068	4.11629	4.47184	4.5965	3.84073
ENSG00000132467	UTP3	4.58832	4.25388	4.51573	4.10067	4.30241	4.21388	4.44973	4.05359
ENSG00000140526	ABHD2	4.58335	4.3495	4.34813	4.29368	4.18602	4.88115	6.16255	6.45343
ENSG00000089639	GMIP	4.20914	3.97961	4.42759	4.49391	4.64844	4.68722	4.45905	4.21756
ENSG00000108788	MLX	4.74416	4.56854	3.86812	4.18262	4.37915	4.37132	4.14056	3.96627
ENSG00000129083	COPB1	4.68923	4.45852	4.0589	4.06755	4.44888	4.0049	4.18316	4.44126
ENSG00000006625	GGCT	4.24903	4.57384	4.42547	4.47184	3.99568	4.84887	4.5673	4.13376
ENSG00000125772	GPCPD1	5.20461	3.91134	2.87406	5.40526	4.31945	2.74922	2.54471	3.36001
ENSG00000214194	LINC00998	4.22046	4.58224	4.36825	4.35363	4.16822	3.54555	3.48932	3.58773
ENSG00000169230	PRELID1	3.79637	4.337	4.65788	4.54809	4.3495	4.72759	4.11145	3.79708
ENSG00000188483	IER5L	4.27478	3.93295	4.52584	4.15569	4.79602	4.39155	4.1565	4.01236
ENSG00000110876	SELPLG	3.51501	4.79963	4.1957	4.99042	4.18404	3.74724	3.60316	4.27182
ENSG00000049245	VAMP3	4.4842	4.68923	3.9802	4.18054	4.34559	5.40912	5.47171	5.63296
ENSG00000088930	XRN2	4.57484	4.3124	4.04286	4.52333	4.22046	3.73475	4.51488	4.84744
ENSG00000187116	LILRA5	3.08129	5.26987	3.79108	4.5138	5.01505	2.49681	2.79826	4.14056
ENSG00000181789	COPG1	4.23719	4.41245	4.3692	4.27814	4.37216	4.81077	4.81467	5.06957
ENSG00000213553	RPLP0P6	3.8099	4.63722	3.51199	5.11193	4.59344	5.17357	4.47934	5.04655
ENSG00000184575	XPOT	4.88896	4.48614	3.26913	4.65642	4.35267	2.95498	2.94731	3.37361
ENSG00000155506	LARP1	4.33452	4.45601	4.31483	4.25034	4.2969	4.1241	3.94775	4.4831
ENSG00000131174	COX7B	4.28052	4.21845	4.75225	4.26584	4.13308	4.29581	4.22907	3.78502
ENSG00000111252	SH2B3	4.20146	4.53799	4.11441	4.24903	4.54103	4.3561	4.32362	4.72595
ENSG00000072694	FCGR2B	3.60909	4.93641	4.35441	4.33217	4.41102	3.89827	4.49136	3.62706
ENSG00000115677	HDLBP	4.23492	4.42972	4.32362	4.38653	4.26745	4.63159	4.75493	5.20653
ENSG00000170606	HSPA4	4.24996	4.54507	4.41748	4.31989	4.10621	4.38441	4.5726	4.4203
ENSG00000198900	TOP1	4.35008	4.54809	4.03101	4.55906	4.14356	3.77624	4.87621	5.06385
ENSG00000185236	RAB11B	4.04465	4.17005	4.40599	4.21924	4.78476	4.23232	4.36274	4.14155
ENSG00000124831	LRRFIP1	4.78246	4.2969	4.0923	4.29581	4.14875	3.97389	4.26096	4.26745
ENSG00000213445	SIPA1	4.15076	4.08596	4.06463	4.61432	4.69889	4.28052	4.22499	4.39794
ENSG00000198931	APRT	3.85648	4.28843	4.34289	4.57587	4.5423	4.7461	4.37031	4.19829
ENSG00000108848	LUC7L3	5.0372	4.01897	4.22499	4.2969	4.02788	3.01146	2.82717	2.56189
ENSG00000136807	CDK9	4.7312	3.81809	4.25759	4.47359	4.32417	3.98115	4.27958	3.98314
ENSG00000170144	HNRNPA3	4.52687	4.54103	4.14875	4.09527	4.28191	3.92987	3.76881	3.43911
ENSG00000104897	SF3A2	4.46746	3.90653	3.76638	4.57736	4.86394	3.90687	3.31603	2.98695
ENSG00000171608	PIK3CD	4.35317	4.4203	4.29777	4.18876	4.31874	3.23828	3.32301	3.97107
ENSG00000256448	RP11-809N8.4	5.37651	3.02163	3.89827	4.17717	5.105	0.379738	1.30807	1.99932
ENSG00000241399	CD302	4.14356	4.26365	3.64707	4.80951	4.70029	3.89132	4.18478	4.80951
ENSG00000163468	CCT3	3.99568	4.40424	4.55041	4.38441	4.22304	4.42972	4.57141	4.48614
ENSG00000113916	BCL6	4.71484	3.6387	4.75896	4.90019	3.54276	3.73895	4.40235	4.71228
ENSG00000129450	SIGLEC9	4.49786	4.31128	3.91134	4.41504	4.41438	4.40812	4.70372	5.29008
ENSG00000166925	TSC22D4	3.8709	4.33658	4.66493	4.1565	4.52043	4.4001	4.25034	4.10991
ENSG00000262902	RP11-750B16.1	6.60953	3.73275	3.35345	3.90485	3.94023	3.00557	2.78012	2.75948
ENSG00000139278	GLIPR1	4.75896	4.68722	3.62618	4.13376	4.33034	4.7755	5.05295	4.29252
ENSG00000160593	AMICA1	4.39481	3.65924	4.18602	5.11948	4.17005	2.46156	3.29469	3.31841
ENSG00000179918	SEPHS2	3.69032	4.67374	4.37216	4.56319	4.22258	5.24365	5.65202	5.53151
ENSG00000140350	ANP32A	4.34769	4.27182	4.05499	4.45601	4.38811	3.6017	3.79765	3.51704
ENSG00000204103	MAFB	3.95506	4.55289	4.56319	3.99121	4.45601	4.43042	4.69048	5.00883
ENSG00000170581	STAT2	4.41899	4.01302	4.65642	4.17095	4.25759	4.45239	4.38162	4.17833
ENSG00000078674	PCM1	4.54996	4.56319	4.81225	3.85219	3.7308	3.71708	3.65524	3.95587
ENSG00000150093	ITGB1	4.11629	4.80376	4.30075	4.59223	3.68858	4.68608	5.24533	5.58545
ENSG00000146007	ZMAT2	4.29777	4.5138	4.22212	4.47934	3.9753	4.33538	4.25135	4.36965
ENSG00000108773	KAT2A	5.03349	3.58207	4.55537	4.11689	4.19627	3.62266	3.20287	2.25956
ENSG00000162231	NXF1	4.8728	4.18164	4.36965	4.17213	3.88386	3.45756	3.65247	2.93889
ENSG00000127948	POR	4.3124	4.32417	4.13453	4.1871	4.51706	4.97636	4.31401	4.45449
ENSG00000100300	TSPO	2.66191	4.47359	4.98337	4.55537	4.79963	5.97637	6.35763	6.89661
ENSG00000130313	PGLS	3.51257	4.1871	4.59867	4.66166	4.5138	4.42759	4.12064	3.50104
ENSG00000117362	APH1A	3.9277	4.38162	4.21924	4.44126	4.49043	5.04153	4.97022	5.00352
ENSG00000177885	GRB2	3.86047	4.50892	4.07942	4.61956	4.38907	4.33658	4.82997	5.47007
ENSG00000168439	STIP1	3.78214	4.65642	4.83109	4.10991	4.04286	5.37651	5.44986	5.15759
ENSG00000184983	NDUFA6	4.27387	4.22144	4.36727	4.02114	4.53799	4.70372	4.54286	4.44371
ENSG00000110711	AIP	3.54429	4.28296	4.62682	4.1905	4.77601	3.98893	3.77241	3.84699
ENSG00000105355	PLIN3	3.88849	4.40297	4.53007	4.38811	4.20965	4.49786	5.1229	4.97356
ENSG00000171310	CHST11	4.19351	4.51573	4.54809	3.89713	4.26465	5.16434	4.69889	4.61432
ENSG00000095139	ARCN1	4.22551	4.60394	3.81485	4.43748	4.337	5.04655	5.24365	5.6104
ENSG00000123329	ARHGAP9	4.64575	4.00629	4.61723	3.97803	4.17095	3.76368	3.4239	3.33521
ENSG00000100055	CYTH4	4.74874	4.1943	4.26096	4.20566	3.99121	4.81225	5.07547	4.66796
	ENSG00000269728	4.15453	4.72087	4.67716	3.83491	4.01302	4.68923	4.88896	4.6083
ENSG00000177628	GBA	4.08874	4.72759	4.52687	4.05605	4.00013	5.33897	5.17573	5.31576
ENSG00000173113	TRMT112	3.90299	4.11781	5.0673	3.94451	4.35727	4.16886	3.83051	3.07298
ENSG00000196547	MAN2A2	4.83988	3.93703	4.21226	4.13145	4.26584	2.96655	2.8488	3.60909
ENSG00000161057	PSMC2	4.27758	4.42699	4.4321	3.85435	4.39481	4.36457	4.30612	4.16132
ENSG00000138107	ACTR1A	4.05605	4.20676	4.41953	4.34202	4.35956	4.37915	4.32646	4.30241
ENSG00000138760	SCARB2	4.04107	4.79227	4.30709	4.22499	4.01385	5.79696	5.43928	5.70652
ENSG00000232888	RPS11P5	3.91364	4.58146	3.70699	4.76386	4.41245	4.20507	4.00679	4.09177
ENSG00000061794	MRPS35	3.72909	4.8086	4.31762	4.41245	4.11063	4.68538	4.65518	4.58146
ENSG00000112245	PTP4A1	3.95833	4.31068	4.148	4.61511	4.34202	3.82458	4.09303	4.43748
ENSG00000134590	FAM127A	3.4647	4.49391	4.67272	4.26465	4.47662	5.25929	4.55041	4.03022
ENSG00000108175	ZMIZ1	4.67512	4.33217	3.88122	4.16271	4.31989	4.28599	4.54626	4.92059
ENSG00000113407	TARS	4.13989	4.51272	3.87167	4.58681	4.25548	3.21271	3.77135	3.78263
ENSG00000112343	TRIM38	4.70172	4.11515	3.96417	4.36581	4.21176	3.45646	4.03477	4.36133
ENSG00000232112	TMA7	4.39277	4.09177	4.73631	4.25627	3.88045	4.07541	3.55407	2.92693
ENSG00000225697	SLC26A6	4.27108	3.77705	4.00968	5.17716	4.10991	4.16713	3.99049	3.68858
ENSG00000143222	UFC1	4.148	4.21126	4.13376	4.38542	4.46289	4.49865	4.07541	3.73838
ENSG00000079277	MKNK1	5.38859	3.9408	4.26648	3.75745	3.98115	3.75204	3.5439	3.54677
ENSG00000232388	LINC00493	3.87603	4.15215	4.28787	4.11911	4.89656	3.86465	3.5801	3.16952
ENSG00000116459	ATP5F1	3.52018	4.90227	4.57141	4.4203	3.91586	4.87513	4.94808	4.80376
ENSG00000114686	MRPL3	4.32276	4.36373	4.14189	4.39587	4.09891	4.5726	4.37216	4.12257
ENSG00000156642	NPTN	4.13536	4.91556	4.2996	4.11063	3.86047	4.45146	4.70172	4.94322
ENSG00000082212	ME2	4.19493	4.53157	4.06263	4.49136	4.03577	4.80108	5.39763	5.25469
ENSG00000182944	EWSR1	4.78853	4.14263	4.33217	3.98194	4.06755	3.54429	3.50171	3.11057
ENSG00000141524	TMC6	4.31337	3.83491	4.82768	4.04762	4.28709	4.74788	4.54891	4.6163
ENSG00000184007	PTP4A2	3.88198	4.47823	4.37504	4.5726	4.001	4.44212	4.23644	4.32155
ENSG00000260032	LINC00657	4.29017	4.37031	4.08596	4.54286	4.01767	4.04107	4.43621	4.33801
ENSG00000198843	SELT	4.01767	4.75896	4.4333	3.93295	4.1617	4.4203	4.69737	4.62254
ENSG00000125971	DYNLRB1	3.96461	4.18924	4.32417	4.32806	4.49709	4.21997	3.51911	3.29563
ENSG00000149100	EIF3M	4.07613	4.21924	4.01033	4.59133	4.39882	3.64295	3.59544	3.7308
ENSG00000234742	AC144530.1	5.29744	4.10428	3.633	3.49085	4.76785	3.11133	2.22093	2.34142
ENSG00000212464	SNORA12	6.04409	2.84601	1.9985	4.41319	5.99097	2.99314	1.22722	0.251421
ENSG00000115484	CCT4	3.73513	4.49865	4.43889	4.62461	3.97741	4.31337	4.27021	4.73516
ENSG00000116871	MAP7D1	4.14971	4.44973	4.37132	4.12006	4.18316	4.90227	4.8728	4.94808
ENSG00000132424	PNISR	4.90575	3.91586	3.83051	4.47452	4.14671	2.54075	2.62823	2.70767
ENSG00000063245	EPN1	3.82135	4.24996	4.41614	4.31559	4.46989	4.76386	4.4203	4.5673
ENSG00000170515	PA2G4	4.25388	4.28365	4.22907	4.13943	4.36581	4.22144	3.78263	3.87902
ENSG00000101152	DNAJC5	4.37347	4.12655	4.34063	4.06665	4.36415	4.47823	4.76672	4.57939
	ENSG00000223380	3.94451	4.47719	4.20231	4.58832	4.0589	4.62373	4.72703	4.82768
ENSG00000143753	DEGS1	3.82501	4.67716	4.1565	4.37915	4.22551	4.23492	4.20965	4.43423
ENSG00000100528	CNIH1	3.8444	4.51811	4.17833	4.88896	3.83257	4.2969	4.76567	4.70029
ENSG00000076928	ARHGEF1	4.5423	3.77803	4.21997	4.4001	4.32104	3.3266	3.56519	3.31603
ENSG00000197081	IGF2R	4.54744	4.41102	4.63722	3.93645	3.71459	4.70029	5.59542	5.96295
ENSG00000196305	IARS	4.87112	4.23719	3.35615	4.42282	4.3584	3.8709	4.17717	3.64398
ENSG00000198830	HMGN2	3.64219	4.74485	4.37382	4.19752	4.27958	3.75881	3.43828	3.17144
ENSG00000152601	MBNL1	4.81225	3.99434	3.65344	4.31945	4.45449	3.10737	3.3467	4.13604
ENSG00000125503	PPP1R12C	4.71083	3.84635	4.69889	3.69812	4.27758	3.77028	3.7832	3.2302
ENSG00000166595	FAM96B	4.53093	3.74724	4.24903	3.70745	4.99644	4.13739	3.45646	3.54141
ENSG00000089006	SNX5	4.22907	4.38248	4.13989	4.27478	4.19829	3.84497	4.04286	3.8444
ENSG00000099337	KCNK6	4.47719	3.86258	4.94221	3.7357	4.20676	5.10019	4.97636	4.50661
ENSG00000168710	AHCYL1	4.23115	4.4404	3.62172	4.71484	4.21388	4.54809	4.79398	5.59542
ENSG00000162368	CMPK1	3.96627	4.41614	4.27387	4.43518	4.12801	4.1905	4.63276	4.85741
ENSG00000254415	SIGLEC14	3.92404	4.81467	3.79831	4.43889	4.24312	4.65151	5.29238	5.5207
ENSG00000100605	ITPK1	3.94775	4.15926	4.49278	4.09303	4.52168	4.78048	4.46035	4.76567
ENSG00000115762	PLEKHB2	3.993	4.61511	4.38907	4.20619	4.00896	4.8064	5.31381	5.55532
ENSG00000138085	ATRAID	3.7211	4.53706	4.16081	4.43042	4.36133	5.14759	4.77014	4.75493
ENSG00000123505	AMD1	4.00896	4.50181	4.62953	4.09177	3.97389	4.69235	4.79227	4.89022
ENSG00000204435	CSNK2B	4.47662	3.63489	4.22144	4.50299	4.36965	4.1565	3.45175	3.44474
ENSG00000041357	PSMA4	3.85044	4.23492	4.23719	4.68923	4.19351	4.34877	4.17804	4.34769
ENSG00000182179	UBA7	4.47184	3.80571	4.37031	3.97389	4.58335	3.6791	3.24273	3.91991
ENSG00000162434	JAK1	4.23946	4.50377	4.1905	4.16334	4.10402	4.26365	4.32806	4.65642
ENSG00000127483	HP1BP3	4.51811	4.45357	4.18164	4.03772	4.0073	3.37898	3.47979	3.72841
ENSG00000143570	SLC39A1	3.99182	4.4064	4.52476	4.26264	4.01236	5.18759	5.36393	4.97479
ENSG00000100442	FKBP3	4.57736	4.16334	4.50465	4.17774	3.76881	3.95833	3.9125	3.31204
ENSG00000104081	BMF	4.98337	4.17833	3.26106	4.34559	4.41899	2.3875	4.33306	4.24086
ENSG00000092621	PHGDH	3.85219	4.67512	3.33068	4.72595	4.5965	0.274558	-0.810538	-2.25129
ENSG00000143226	FCGR2A	4.16081	4.84613	3.49904	4.25902	4.41504	2.11834	3.18636	3.2133
ENSG00000105612	DNASE2	3.93645	5.00553	4.11781	4.21126	3.90762	3.43595	4.2338	3.69956
ENSG00000011304	PTBP1	4.12064	4.55537	4.17514	4.08596	4.24086	4.63354	4.53899	4.41614
ENSG00000113575	PPP2CA	4.03477	4.42136	3.83491	4.33306	4.55289	4.07715	4.01137	3.90215
ENSG00000086598	TMED2	3.63785	4.82768	4.38082	4.29192	4.03372	5.32011	5.34311	5.04153
ENSG00000160221	C21orf33	4.02942	4.43975	4.32104	4.17833	4.19881	4.53093	4.59867	4.25902
ENSG00000135387	CAPRIN1	4.01525	4.4842	4.10402	4.57083	3.99049	4.35441	4.71355	5.0621
ENSG00000255112	CHMP1B	4.01385	4.17599	4.18876	4.66796	4.11145	3.8856	4.12157	4.33217
ENSG00000143368	SF3B4	4.30959	4.45527	3.81155	3.77898	4.80215	4.93641	4.25627	4.24312
ENSG00000160410	SHKBP1	4.01989	4.001	3.84699	4.50181	4.78246	4.07942	4.13201	4.51488
ENSG00000126945	HNRNPH2	4.12157	4.62128	3.87357	4.37216	4.16001	3.67168	4.45601	4.45054
ENSG00000151176	PLBD2	4.19692	4.31945	4.92817	3.75624	3.94775	4.60742	4.69352	5.0014
ENSG00000121064	SCPEP1	4.06413	4.8919	4.4404	3.87603	3.87445	5.57637	5.72742	6.19435
ENSG00000115756	HPCAL1	3.40855	4.54891	4.63981	4.40486	4.14263	4.99804	3.89385	4.28709
ENSG00000138756	BMP2K	4.80951	3.80289	4.01137	4.13453	4.38507	2.8217	3.24237	3.58586
ENSG00000119986	AVPI1	4.16713	4.58335	4.19881	3.97107	4.21756	4.6132	4.03772	4.50998
ENSG00000148672	GLUD1	4.18316	4.53899	3.79637	4.49517	4.1241	4.24404	4.49647	4.63159
ENSG00000101294	HM13	3.98194	4.84148	4.41245	3.68924	4.21226	5.59307	5.42475	4.88115
ENSG00000119318	RAD23B	3.98314	4.68304	3.90653	4.45357	4.10799	4.55041	4.81018	4.93832
ENSG00000092531	SNAP23	4.69609	4.24658	3.78502	4.20293	4.20293	3.36287	3.44425	4.01675
ENSG00000154723	ATP5J	3.91641	4.39794	4.53157	3.84497	4.43621	4.954	4.51811	4.52043
ENSG00000057252	SOAT1	4.65342	4.36825	4.23115	4.17293	3.69915	5.34885	6.08755	5.86252
ENSG00000115234	SNX17	3.73234	4.46746	4.35267	4.26648	4.30519	4.44787	4.30075	4.45905
ENSG00000169554	ZEB2	4.91145	3.82787	3.65204	4.40297	4.32646	2.78929	3.4459	3.72996
ENSG00000185651	UBE2L3	3.99049	4.32362	4.20965	4.1241	4.47275	4.38811	4.10729	4.25803
ENSG00000130985	UBA1	4.18262	4.23232	4.24575	4.22625	4.22907	4.41953	4.80215	5.07547
ENSG00000123146	ADGRE5	3.76187	4.20371	4.08705	4.9649	4.09602	4.6083	5.23587	5.59998
ENSG00000122033	MTIF3	4.16271	4.57859	3.63692	4.66493	4.06985	4.21176	3.65385	3.65698
ENSG00000135052	GOLM1	3.86407	4.92253	3.59333	4.45766	4.27387	3.31726	3.45801	3.53646
ENSG00000107341	UBE2R2	3.76581	4.79533	3.91641	4.5637	4.06263	4.64169	4.46218	4.37849
ENSG00000120594	PLXDC2	4.22408	4.03477	3.89589	4.65788	4.29099	4.32568	4.52904	5.46283
ENSG00000127947	PTPN12	4.80108	4.20293	3.81883	4.69235	3.58109	3.94828	4.44371	4.97813
ENSG00000137509	PRCP	3.50528	5.2821	4.20619	4.00968	4.08783	5.08085	4.80376	4.78476
ENSG00000110442	COMMD9	3.76534	4.68418	4.29368	4.14056	4.20619	4.93517	4.55223	4.16822
ENSG00000137496	IL18BP	4.50532	4.78048	5.1967	1.82215	4.77134	3.89385	3.1368	2.26196
ENSG00000064607	SUGP2	4.27584	3.70468	4.86647	3.8698	4.3561	2.99386	3.17058	3.0452
ENSG00000167553	TUBA1C	3.81155	4.07715	5.25185	3.86047	4.07151	5.11948	5.19276	4.67272
ENSG00000132824	SERINC3	4.05963	4.72446	3.94451	4.36457	3.96704	4.148	4.5637	4.83988
ENSG00000164919	COX6C	3.93703	4.07942	4.88367	3.80094	4.35441	4.31128	4.05415	3.65863
ENSG00000065548	ZC3H15	4.39694	4.23807	3.97803	4.49278	3.94828	3.88742	3.98893	4.02942
ENSG00000100028	SNRPD3	4.20507	4.03196	4.66605	3.80571	4.33871	4.1248	3.61454	3.61359
ENSG00000065518	NDUFB4	4.15313	4.18602	3.98537	4.23644	4.48172	4.5965	3.94334	3.9357
	ENSG00000068793	3.69112	4.27814	5.09878	3.51824	4.45146	3.57572	4.58832	4.6385
ENSG00000124767	GLO1	3.77028	4.62609	4.11286	4.50892	4.01033	3.94023	4.15851	4.20146
ENSG00000108861	DUSP3	4.13453	4.31762	4.59133	3.73895	4.24006	4.20371	4.39694	4.03661
ENSG00000113312	TTC1	3.83224	4.43889	4.34769	4.25271	4.14089	4.03372	4.11441	3.78378
ENSG00000144909	OSBPL11	4.30412	4.43042	4.10454	3.98777	4.17833	3.8926	4.04465	4.49709
ENSG00000100603	SNW1	4.43042	4.50013	4.05695	4.45449	3.55983	3.62472	3.83491	4.12064
ENSG00000149418	ST14	3.96168	4.61221	5.64913	2.90504	3.87357	6.75971	6.5391	5.34885
ENSG00000179583	CIITA	4.8078	3.41536	4.11629	3.90215	4.75493	1.77244	2.03178	3.00296
ENSG00000146386	ABRACL	4.06065	4.35317	5.01505	3.19134	4.37382	5.07955	5.11319	4.4842
ENSG00000164329	PAPD4	4.93641	3.95451	3.97306	4.17983	3.94575	3.32906	3.63954	3.84497
ENSG00000255197	RP11-750H9.5	4.31648	3.74098	4.31068	4.55289	4.062	3.34342	4.15453	4.27387
ENSG00000184371	CSF1	4.33658	4.78246	4.40486	4.01478	3.44425	4.78709	4.8778	5.55863
ENSG00000129128	SPCS3	3.99379	4.40812	3.98828	4.35317	4.23807	3.91364	4.02114	4.55041
ENSG00000184260	HIST2H2AC	4.99644	3.47309	3.41499	4.17514	4.91437	2.4044	2.08989	0.580444
ENSG00000131389	SLC6A6	4.17717	4.53007	4.37749	4.098	3.79108	4.40599	4.39418	5.25589
ENSG00000060491	OGFR	3.98582	3.77367	4.37581	4.39481	4.44126	4.19627	4.23197	3.89962
ENSG00000078808	SDF4	3.3972	4.34684	4.64945	4.24404	4.33217	5.13786	4.95116	4.45852
ENSG00000214212	C19orf38	4.01137	4.43151	2.3723	5.11678	5.03532	5.05887	4.60646	4.81598
ENSG00000138279	ANXA7	4.06719	4.36025	3.93951	4.22408	4.37504	3.65292	4.16628	4.12801
ENSG00000213722	DDAH2	3.89648	4.00783	4.91145	3.98582	4.16334	4.64844	4.22625	3.88045
ENSG00000126067	PSMB2	3.43781	4.59344	4.20566	4.36025	4.35317	5.22329	4.72446	4.75014
ENSG00000122884	P4HA1	3.92045	4.83791	3.9419	4.46289	3.76581	4.28365	4.34063	4.23232
ENSG00000132182	NUP210	3.66456	3.60808	3.86465	3.82501	5.9616	3.7253	4.29368	4.6707
ENSG00000106245	BUD31	3.74724	4.13604	4.6694	4.3124	4.05605	4.24484	3.91759	3.42121
ENSG00000204469	PRRC2A	4.05841	4.26797	3.90485	4.31401	4.36825	4.1747	4.27108	4.82663
ENSG00000012660	ELOVL5	3.64707	4.52333	4.29252	4.31648	4.13201	4.5693	4.63159	4.92253
ENSG00000109332	UBE2D3	4.21388	4.32043	3.8085	4.46392	4.1018	3.90066	3.9651	4.06603
ENSG00000144802	NFKBIZ	3.84923	3.46766	4.37915	4.72324	4.4831	-0.873008	-1.08552	0.0363346
ENSG00000103035	PSMD7	4.36727	4.37504	4.19151	4.19351	3.77028	4.4404	4.47823	4.59979
ENSG00000103335	PIEZO1	4.11911	3.89648	4.48772	4.31337	4.07847	4.36274	3.97803	4.65518
ENSG00000119900	OGFRL1	4.31989	4.23573	4.49517	4.02657	3.81295	5.45546	5.25045	4.62373
ENSG00000197601	FAR1	4.77268	4.05605	3.8205	4.15523	4.08336	2.4837	3.02852	3.47935
ENSG00000203875	SNHG5	4.41614	4.28787	4.23492	3.50303	4.43975	3.7745	4.05499	1.73675
ENSG00000115866	DARS	4.24312	4.54744	3.64918	4.4404	3.99182	3.85709	3.87288	3.63161
ENSG00000124299	PEPD	3.4697	4.46392	4.98873	3.54429	4.40424	5.33397	5.32173	4.66493
ENSG00000213699	SLC35F6	4.001	4.20566	4.57939	3.46603	4.6132	4.03577	3.75881	3.7187
ENSG00000204371	EHMT2	4.18775	3.98395	3.9566	4.42759	4.30873	3.52539	3.63765	3.55316
ENSG00000113068	PFDN1	3.68096	4.08179	3.49979	4.87621	4.70372	4.66796	5.13053	5.03111
ENSG00000132205	EMILIN2	4.10991	4.31559	4.43518	4.10729	3.85292	4.79963	5.40089	5.35339
ENSG00000048828	FAM120A	4.14409	4.31648	4.1392	4.39155	3.82834	4.32043	4.8086	4.84613
ENSG00000136754	ABI1	4.51488	4.35102	3.89206	4.1617	3.89332	3.40499	4.13943	4.35317
ENSG00000133275	CSNK1G2	4.21057	3.7745	4.25902	4.26181	4.29192	3.66565	3.68858	3.68096
ENSG00000120948	TARDBP	4.25627	4.04286	4.41504	4.14477	3.9357	3.9125	3.85709	3.67047
ENSG00000177733	HNRNPA0	3.84846	4.45449	3.88045	4.4333	4.17213	4.07069	4.3832	4.60394
ENSG00000074964	ARHGEF10L	4.70823	3.03732	2.86685	5.109	5.0621	2.71606	3.58428	4.23306
ENSG00000116350	SRSF4	4.84613	4.17411	4.02618	3.8926	3.83659	3.88611	4.10067	3.86672
ENSG00000189266	PNRC2	4.20676	4.30519	4.02657	4.33538	3.90066	3.96417	3.90066	4.05415
ENSG00000144021	CIAO1	4.61078	4.25034	4.30412	3.79903	3.8099	4.15453	4.21176	3.993
ENSG00000144744	UBA3	4.50013	4.24312	3.6192	4.37749	4.03101	3.19274	3.35615	3.48028
ENSG00000025708	TYMP	4.12862	2.71281	4.35317	4.69737	4.87513	3.97741	4.09697	3.50341
ENSG00000072042	RDH11	4.55289	4.25696	4.18054	3.87652	3.89713	4.35317	4.43518	3.96349
ENSG00000051108	HERPUD1	4.42136	4.21057	4.11238	3.90653	4.11286	3.35803	3.32864	3.63765
ENSG00000142507	PSMB6	3.84155	4.40107	3.98625	3.97596	4.55632	5.11319	4.35956	4.28365
ENSG00000120889	TNFRSF10B	4.65971	3.76017	3.91461	4.12655	4.2996	3.00717	2.87603	4.0524
ENSG00000129255	MPDU1	3.77705	4.09602	4.53799	3.9125	4.4333	4.84378	4.31068	3.92284
ENSG00000185591	SP1	4.17005	4.21388	4.19752	4.23946	3.92525	4.31005	3.82301	4.04465
ENSG00000110917	MLEC	3.74517	4.41899	4.42972	3.9108	4.23644	4.72192	4.91437	5.22087
ENSG00000159352	PSMD4	4.08271	4.23887	4.18262	3.96562	4.27021	4.10621	3.80207	3.48272
ENSG00000096746	HNRNPH3	4.63722	4.27958	4.04655	3.96627	3.80094	3.57471	3.36998	3.5588
ENSG00000101150	TPD52L2	4.22845	4.40235	4.40107	3.60909	4.07286	4.4064	4.35317	3.66644
ENSG00000149932	TMEM219	3.78138	4.17983	4.33538	4.17005	4.24484	4.96911	4.65251	4.13308
ENSG00000111885	MAN1A1	3.77241	4.76913	4.31005	3.83051	4.02657	4.03196	5.05887	4.91298
ENSG00000175756	AURKAIP1	3.31502	4.02495	4.78048	4.13536	4.44787	4.56225	4.50013	3.79524
ENSG00000170248	PDCD6IP	4.89285	4.22499	3.54141	4.15215	3.89175	3.72841	4.0923	4.50181
ENSG00000105202	FBL	3.45175	4.4831	3.72582	4.34769	4.69235	3.8833	3.52124	3.92045
ENSG00000175467	SART1	4.1327	3.83824	4.25388	4.30806	4.15523	3.84983	3.72681	3.46311
ENSG00000059377	TBXAS1	3.84032	4.1957	3.96168	4.38907	4.30075	4.24996	4.37132	4.50465
ENSG00000182149	IST1	4.29252	4.16515	3.94775	4.20437	4.06904	3.62666	3.82973	3.79637
ENSG00000100216	TOMM22	3.04851	4.72595	4.27958	4.18164	4.43518	4.79533	4.83691	4.56319
ENSG00000141968	VAV1	4.13898	4.03372	4.6163	4.00783	3.87288	3.56569	4.25548	4.14875
ENSG00000272555	RP11-459I19.1	5.33644	4.22625	4.02378	2.87057	4.21057	3.49599	2.13688	1.78325
ENSG00000023902	PLEKHO1	4.14263	3.47567	3.81767	4.77915	4.45054	3.59675	4.06463	3.37812
ENSG00000107263	RAPGEF1	4.18979	4.11286	4.01767	4.25696	4.08596	4.95798	5.32011	5.69762
ENSG00000117335	CD46	4.40486	4.09399	4.12006	4.21679	3.81702	3.34954	4.05057	4.46392
ENSG00000001036	FUCA2	3.70236	4.51706	4.75493	3.45287	4.21924	4.62461	4.59979	3.99731
ENSG00000245060	LINC00847	3.947	4.57939	4.17599	3.78971	4.14971	4.46869	4.30166	4.21845
ENSG00000131653	TRAF7	3.90066	3.92987	4.06138	4.49786	4.24575	4.41245	4.09891	4.57644
ENSG00000072135	PTPN18	4.27697	4.0073	3.69414	4.22907	4.42699	4.07346	4.22144	3.89206
ENSG00000148110	HIATL1	4.21533	4.21226	4.03477	4.05006	4.12006	4.82528	4.74416	4.52904
ENSG00000166228	PCBD1	3.68768	4.05773	4.24312	4.44693	4.1943	5.21704	5.01505	4.67374
ENSG00000112033	PPARD	4.23197	3.8478	4.39418	3.82891	4.32568	3.60597	3.54232	3.99049
ENSG00000104131	EIF3J	4.34813	4.39373	3.86215	4.08783	3.93295	4.16628	4.11911	3.81883
ENSG00000244682	FCGR2C	2.88461	5.51654	3.61235	4.72703	3.87532	1.71711	3.20423	2.71456
ENSG00000081154	PCNP	4.24733	4.29017	3.76187	4.51272	3.80207	3.81969	4.06665	4.30166
ENSG00000157045	NTAN1	4.28599	5.14316	4.49136	3.14974	3.5439	3.68096	3.64707	3.18264
ENSG00000184988	TMEM106A	4.64844	3.69628	4.44542	3.49643	4.32739	4.40107	3.82392	3.47567
ENSG00000173846	PLK3	4.89564	3.09041	4.14356	4.00188	4.47452	3.14317	3.84635	4.09303
ENSG00000130511	SSBP4	4.04012	4.06603	4.17213	3.86331	4.46392	3.85435	3.44024	3.20609
ENSG00000060762	MPC1	4.09602	4.18316	4.31337	3.62883	4.38162	4.47719	4.28191	3.69032
ENSG00000023892	DEF6	4.66038	3.85435	3.08747	4.35102	4.64455	2.15726	2.60383	2.32964
ENSG00000132341	RAN	3.63577	4.46869	4.48172	4.10538	3.90525	4.39373	4.33452	3.80621
ENSG00000243646	IL10RB	3.90525	4.28599	4.01302	4.33452	4.05499	4.56081	4.4842	4.37132
ENSG00000009950	MLXIPL	4.90749	3.53023	1.8964	5.01137	5.24365	1.22829	1.57626	3.13224
ENSG00000143924	EML4	4.66796	3.97389	3.58285	4.68042	3.68245	4.02728	4.40812	4.95798
ENSG00000089063	TMEM230	3.79967	4.57736	3.91586	4.13604	4.15851	4.82905	4.26181	4.60474
ENSG00000116898	MRPS15	4.36457	3.99929	4.337	4.07847	3.79591	3.73838	3.39185	2.94227
ENSG00000132646	PCNA	3.29413	4.62886	4.96818	3.77135	3.90871	3.87749	4.05841	4.20787
ENSG00000138433	CIR1	4.55632	3.90762	3.9489	4.31128	3.8396	3.00475	2.90177	2.91086
ENSG00000114902	SPCS1	3.60677	4.42434	4.50892	4.15453	3.86465	4.54507	4.43151	4.30412
ENSG00000068028	RASSF1	4.54507	3.76959	3.78793	4.24575	4.20787	3.24853	2.66191	2.81702
ENSG00000197930	ERO1A	3.39874	4.53353	4.11145	4.46614	4.04511	4.70938	4.75014	4.61956
ENSG00000167895	TMC8	3.98714	4.12801	4.17005	3.9419	4.32276	3.67047	3.39649	3.29734
ENSG00000101365	IDH3B	3.88246	4.0229	4.51488	3.86465	4.25627	3.91917	4.0393	3.78069
ENSG00000118564	FBXL5	4.45766	3.94434	3.48983	4.46552	4.17919	3.16513	3.15541	3.86906
ENSG00000157227	MMP14	4.46218	3.91641	4.61078	3.81883	3.7279	5.09265	6.20685	5.38612
ENSG00000126934	MAP2K2	3.82787	3.95833	3.91851	4.26797	4.55906	3.90013	3.888	3.59004
ENSG00000125743	SNRPD2	3.79048	4.16081	3.86154	4.15076	4.5673	4.06263	3.45287	3.53741
ENSG00000165916	PSMC3	3.3266	4.21997	4.63159	3.84296	4.50181	4.32806	4.27728	3.69414
ENSG00000167315	ACAA2	3.39014	4.59867	5.02505	3.69915	3.80467	5.18946	5.105	4.19151
ENSG00000205339	IPO7	4.27259	4.45905	3.31916	4.43423	4.02889	3.82301	4.44888	5.2187
ENSG00000172081	MOB3A	4.34877	4.02942	3.6042	4.10255	4.42881	4.37675	4.3443	4.41899
ENSG00000101457	DNTTIP1	3.49723	4.38542	3.7334	4.28436	4.60742	4.23807	4.35008	3.57121
ENSG00000130177	CDC16	4.3561	3.61498	4.22845	4.11145	4.1957	3.65437	3.4533	3.38793
ENSG00000071894	CPSF1	4.84148	3.27357	4.30806	4.23492	3.84073	3.51371	3.56651	3.94526
ENSG00000234741	GAS5	4.2996	4.0393	3.1645	4.47823	4.51573	2.84338	2.10773	2.52706
ENSG00000115241	PPM1G	3.88674	4.29581	4.25034	4.21845	3.83824	4.20293	4.19881	4.22408
ENSG00000263740	RN7SL4P	4.45488	3.24294	4.26181	4.02618	4.50013	2.69484	0.391952	1.02086
ENSG00000106682	EIF4H	3.82592	4.4852	3.47309	4.59979	4.09527	4.14409	4.40424	4.55906
ENSG00000188486	H2AFX	3.39937	4.08783	4.66359	3.98395	4.3395	4.12551	3.43781	2.98787
ENSG00000143575	HAX1	4.23232	3.97596	3.53412	4.28191	4.44973	3.66707	3.40499	3.10139
ENSG00000064961	HMG20B	3.74637	4.27021	4.12655	4.06603	4.26264	5.66925	4.90975	4.52584
ENSG00000105669	COPE	3.52578	3.75279	4.61221	4.04465	4.53093	4.46989	4.07715	3.9044
ENSG00000155307	SAMSN1	4.39155	4.1231	3.57693	4.18924	4.17983	1.86313	1.04302	1.91571
ENSG00000121966	CXCR4	4.02889	4.77014	3.82647	3.82701	4.00783	3.00828	3.96168	3.48886
ENSG00000100412	ACO2	3.45055	4.47662	4.26797	4.22551	4.03817	5.01505	5.25929	5.57859
ENSG00000007264	MATK	3.74871	4.27865	4.53093	4.08874	3.8092	5.17232	4.99209	4.40812
ENSG00000171863	RPS7	3.49676	4.52476	3.37444	4.54891	4.51125	3.83569	3.38511	3.45756
ENSG00000012822	CALCOCO1	4.27865	4.05963	4.22744	4.21226	3.67462	3.85909	3.89827	3.88246
ENSG00000198356	ASNA1	3.0629	4.50465	4.16454	4.19244	4.52476	4.84744	4.66038	4.5665
ENSG00000163634	THOC7	3.75127	4.35727	4.05415	4.38019	3.89962	3.72757	3.47473	3.353
ENSG00000147168	IL2RG	3.90215	4.01823	4.14477	4.11286	4.26181	5.17716	4.01478	3.76534
ENSG00000186815	TPCN1	4.4852	3.61295	3.91759	4.18316	4.23492	3.4111	3.55525	4.0393
ENSG00000179115	FARSA	3.75279	4.33306	4.07715	3.81809	4.44693	4.89285	4.68538	4.52687
ENSG00000093010	COMT	3.87705	3.87049	4.34877	3.98625	4.3443	4.23573	4.14671	3.56651
ENSG00000134308	YWHAQ	3.43242	4.60646	3.89897	4.53007	3.9518	5.28602	5.67733	5.62541
ENSG00000126756	UXT	3.86465	4.22258	3.70089	3.87167	4.7563	4.37504	3.89175	3.47112
ENSG00000248187	RP11-184M15.1	3.18363	4.38811	5.42253	4.66038	2.76018	6.52251	6.73835	5.38859
ENSG00000109445	ZNF330	3.926	4.1565	4.44126	4.16822	3.71988	3.62315	3.82747	3.82392
ENSG00000116977	LGALS8	4.40424	4.16001	3.6791	4.01236	4.15453	3.36241	3.538	3.84226
ENSG00000075426	FOSL2	4.16515	3.64263	3.66872	4.75014	4.18262	3.2302	4.74282	5.18264
ENSG00000103266	STUB1	3.65247	3.78793	4.6132	4.29099	4.06138	4.71083	4.17983	3.85357
ENSG00000111269	CREBL2	4.09891	4.3832	4.04864	3.83754	4.03477	3.61688	4.63354	5.02505
ENSG00000065000	AP3D1	4.19151	4.12064	4.26584	3.7591	4.06065	4.47275	4.57384	4.58048
ENSG00000139684	ESD	3.65142	4.25627	4.08034	4.12801	4.27182	3.86672	3.92525	3.69628
ENSG00000136522	MRPL47	3.87167	4.03288	4.57859	3.91364	3.98582	4.19351	4.24086	3.85219
ENSG00000234782	TPT1P9	3.31603	4.62756	2.97481	4.72087	4.74282	3.77803	3.76447	4.2949
ENSG00000055044	NOP58	4.20371	3.84155	4.37849	3.94334	4.01478	3.50983	3.27465	3.14727
ENSG00000120690	ELF1	4.17213	4.18404	3.9379	4.17919	3.90653	3.23507	3.92196	4.36274
ENSG00000106683	LIMK1	3.71708	4.35008	4.47074	3.947	3.88849	5.31796	5.4077	5.07376
ENSG00000135363	LMO2	3.58109	3.99049	3.72491	4.94118	4.13453	4.0589	4.32043	4.86789
ENSG00000077312	SNRPA	3.72411	3.9059	3.99121	4.44371	4.30412	4.27584	3.66565	3.56989
ENSG00000111450	STX2	4.64945	3.1614	5.05887	3.61556	3.87952	2.76841	2.65013	1.99838
ENSG00000204569	PPP1R10	4.5693	3.67097	4.08271	3.86672	4.1747	4.08179	4.15215	3.9684
ENSG00000105568	PPP2R1A	3.70136	4.15313	4.15926	4.0923	4.25696	4.62254	4.56225	4.39277
ENSG00000110665	C11orf21	4.37031	3.56729	3.98777	4.21057	4.22144	3.23281	2.17906	3.17126
ENSG00000164405	UQCRQ	3.47309	4.11063	4.80376	3.64025	4.32927	4.5673	4.37749	3.39829
ENSG00000140983	RHOT2	4.51706	3.39246	4.25627	3.78263	4.40486	3.52335	3.11322	2.72146
ENSG00000242861	RP11-285F7.2	5.09661	4.17774	3.3241	3.64323	4.10897	4.05841	3.02467	2.94803
ENSG00000132485	ZRANB2	4.62254	3.89775	3.64263	4.00896	4.17774	2.69573	3.04827	3.39014
ENSG00000140497	SCAMP2	3.99929	4.24086	4.20293	3.62928	4.27697	4.59023	4.26648	4.32646
ENSG00000122042	UBL3	3.91991	4.77915	4.29017	3.89589	3.45928	3.29519	4.1231	4.1248
ENSG00000142168	SOD1	3.62472	4.1747	4.65342	3.7334	4.14477	3.61056	3.42605	2.71732
ENSG00000129925	TMEM8A	3.9388	4.0458	4.29875	3.88386	4.158	4.90019	4.38653	4.25548
ENSG00000133142	TCEAL4	4.15523	4.31401	3.82392	4.09697	3.93091	3.40916	3.757	3.55525
ENSG00000170571	EMB	4.64455	3.91515	4.31648	3.52722	3.91759	4.77014	3.89648	4.66038
ENSG00000184900	SUMO3	3.5678	4.26648	4.32806	4.21533	3.9419	4.39277	4.51272	4.65046
ENSG00000150459	SAP18	4.11515	4.18876	3.82701	4.07346	4.11515	3.98582	3.67223	3.15136
ENSG00000156127	BATF	4.11238	4.49043	4.91556	3.24314	3.55654	4.01897	3.8781	2.58117
ENSG00000133706	LARS	4.45239	4.01594	3.70538	4.01675	4.1248	3.17144	3.04378	3.05233
ENSG00000197858	GPAA1	3.68294	4.00188	4.06665	3.89775	4.66493	4.91963	4.59223	4.4321
ENSG00000159640	ACE	4.28709	4.08085	4.27478	3.54677	4.11781	2.75424	3.63805	4.44542
ENSG00000131504	DIAPH1	4.07286	3.888	4.07613	4.39694	3.86672	4.16334	4.45357	5.21399
ENSG00000207808	MIR27A	5.21399	3.09087	2.89803	4.81225	4.27259	-3.32193	-3.32193	-3.32193
ENSG00000103642	LACTB	3.86258	4.29252	4.38507	4.03288	3.714	4.19752	4.56319	4.49278
ENSG00000169756	LIMS1	3.95021	4.41504	4.33306	3.82392	3.75676	4.21057	5.07955	4.62886
ENSG00000122591	FAM126A	4.76672	3.66707	4.01236	3.74602	4.08426	2.39491	4.33658	3.53114
ENSG00000158473	CD1D	4.29099	3.79295	3.31204	4.34877	4.52687	2.70625	2.42899	2.27432
ENSG00000087076	HSD17B14	4.08085	4.37915	5.42002	2.46816	3.92284	4.77652	4.6694	4.20676
ENSG00000196352	CD55	3.79295	4.87621	3.52803	4.28902	3.78378	2.73603	2.86903	3.39246
ENSG00000116514	RNF19B	3.99434	4.06138	3.99234	4.18404	4.03288	2.89724	3.41639	3.64295
ENSG00000119535	CSF3R	4.93517	3.81101	2.60228	4.71915	4.19692	3.25128	3.91851	4.22744
ENSG00000040531	CTNS	4.22258	3.96229	3.77074	3.79108	4.51488	4.80478	4.64049	4.24575
ENSG00000103152	MPG	3.38618	3.96349	5.66925	3.38948	3.85219	4.82768	4.26797	4.00317
ENSG00000126882	FAM78A	3.94023	4.20231	3.687	4.33801	4.09271	3.96562	4.12655	4.70172
ENSG00000139239	RPL14P1	4.09697	4.1327	3.3814	4.29875	4.34877	3.79903	3.15754	3.72045
ENSG00000130312	MRPL34	3.65093	3.77979	4.82289	4.03101	3.97107	4.24312	4.40599	3.76187
ENSG00000205581	HMGN1	3.83569	4.20965	4.15453	4.33658	3.71585	3.71808	3.58632	3.28748
ENSG00000119689	DLST	4.42759	4.05695	3.66028	3.9388	4.16713	3.84155	4.20019	4.53706
ENSG00000160685	ZBTB7B	4.00013	4.01385	3.47935	4.46746	4.28296	3.68046	3.65292	4.35956
ENSG00000142552	RCN3	4.62609	3.77074	4.28902	3.74348	3.80621	3.35615	3.07579	1.95996
ENSG00000103496	STX4	4.39373	3.92525	4.59979	3.56608	3.74481	4.05963	4.20566	3.4098
ENSG00000129351	ILF3	4.30166	3.90367	4.13604	3.86407	4.01525	3.76316	3.68722	3.65292
ENSG00000145703	IQGAP2	3.85584	4.38907	4.00317	3.8781	4.09303	3.50104	3.72243	4.44472
ENSG00000134684	YARS	4.26745	4.19829	3.5678	4.22212	3.95258	3.20692	3.42878	3.50528
ENSG00000023041	ZDHHC6	4.69235	4.21679	3.30922	3.99864	3.97961	3.80207	3.82701	3.32906
ENSG00000099622	CIRBP	4.31068	3.5801	3.79708	4.21756	4.28843	3.34254	3.42535	2.89039
ENSG00000138768	USO1	4.43748	4.09527	3.98194	3.99434	3.68401	3.87652	4.50181	4.77794
ENSG00000004455	AK2	3.88485	4.17213	3.5801	4.23573	4.3124	3.26607	3.64503	3.93091
ENSG00000119801	YPEL5	3.67168	4.15523	4.43975	4.33871	3.57946	3.45175	3.53696	3.94575
ENSG00000181523	SGSH	4.38507	3.4483	3.66511	4.01033	4.66038	2.32168	2.46362	3.00347
ENSG00000117614	SYF2	4.15851	4.10897	3.88674	4.27758	3.73475	2.8864	3.14381	3.0579
ENSG00000110057	UNC93B1	4.0049	3.70089	4.51272	3.50216	4.44542	4.50377	4.22551	4.49647
ENSG00000013306	SLC25A39	3.85813	3.44425	4.54103	3.95506	4.36727	4.90749	4.06138	3.43181
ENSG00000134248	LAMTOR5	3.85492	4.23644	4.05176	3.90367	4.11689	4.17833	3.74871	3.50699
ENSG00000141002	TCF25	4.35727	3.70944	4.1241	3.99379	3.97306	3.76447	3.88246	3.70858
ENSG00000101161	PRPF6	3.34469	4.22845	4.28191	4.13989	4.16271	3.86812	4.15729	4.10344
ENSG00000183741	CBX6	3.96704	3.69812	4.1943	3.93491	4.36274	3.02797	3.84497	4.60114
ENSG00000108256	NUFIP2	4.4203	3.81969	3.74098	4.13201	4.04107	3.17186	3.54938	4.08874
ENSG00000100242	SUN2	3.55582	3.73838	4.21845	4.3692	4.27108	3.96627	4.42282	4.96911
ENSG00000153551	CMTM7	3.66952	4.22907	4.24658	3.86215	4.14409	4.89421	4.78476	4.44637
ENSG00000213614	HEXA	4.11286	4.13067	4.16886	3.6956	4.04012	4.04012	4.05359	4.1231
ENSG00000197157	SND1	3.52147	4.27108	3.93045	4.24733	4.17717	4.27021	4.34202	4.47662
ENSG00000125844	RRBP1	3.85709	4.06319	4.1248	4.0073	4.09177	4.79227	4.66796	4.60742
ENSG00000153786	ZDHHC7	4.05415	4.37312	3.96282	3.96229	3.78793	3.97961	4.07069	4.62128
ENSG00000117758	STX12	4.03372	4.2996	3.41894	4.58146	3.80571	4.81598	5.05041	5.00252
ENSG00000134955	SLC37A2	4.21615	3.81883	3.79524	4.51923	3.78628	3.89206	4.95798	5.54247
ENSG00000168216	LMBRD1	4.04202	4.37749	3.8698	4.062	3.78214	4.64575	4.65151	4.68304
ENSG00000101265	RASSF2	4.09075	3.7937	3.99637	4.01897	4.23197	3.15882	4.31483	4.70542
ENSG00000161671	EMC10	3.29916	4.23197	4.1327	4.17599	4.28902	5.24533	5.02856	4.36727
ENSG00000124575	HIST1H1D	4.35363	3.07097	3.38948	4.67817	4.63648	1.10114	0.325985	0.190969
ENSG00000124357	NAGK	4.49391	3.84296	4.50181	3.21917	4.06463	2.7377	2.6148	2.74377
ENSG00000172775	FAM192A	4.60236	3.9379	3.73895	3.92326	3.91851	3.82171	3.53741	3.58847
ENSG00000172322	CLEC12A	4.88797	3.72624	2.45819	4.92477	4.11911	1.94211	1.91597	3.89059
ENSG00000188612	SUMO2	3.63019	4.48172	3.27502	4.51488	4.19752	4.05176	4.13067	4.27108
ENSG00000144655	CSRNP1	3.54513	3.55718	4.4831	4.20146	4.29581	2.28958	2.15232	2.37803
ENSG00000182566	CLEC4G	3.94526	3.85357	3.28481	3.28994	5.70652	1.34664	3.76959	5.76227
ENSG00000137145	DENND4C	4.70029	4.11441	4.39882	3.2453	3.62122	4.01236	4.17095	4.39155
ENSG00000141506	PIK3R5	4.40812	4.15453	4.05359	3.53872	3.92404	3.83491	3.88485	4.06138
ENSG00000144118	RALB	3.39829	4.71484	4.43423	3.99731	3.52892	4.73841	5.11502	4.41504
ENSG00000242125	SNHG3	4.80478	3.7441	3.45756	3.59798	4.46454	3.39346	2.66832	2.22093
ENSG00000109180	OCIAD1	3.7441	4.19493	4.1231	4.09602	3.90801	4.10729	4.03196	3.76491
ENSG00000148803	FUOM	3.85435	3.4982	4.50013	3.87445	4.33306	3.93091	3.45055	3.69308
ENSG00000147872	PLIN2	3.57471	5.21145	5.31796	3.1599	2.79575	5.94473	4.94322	3.80289
ENSG00000100911	PSME2	4.10402	3.65524	4.14056	4.02889	4.12935	4.56554	4.02889	3.88198
ENSG00000152229	PSTPIP2	4.59867	3.62618	3.71927	4.15926	3.95451	2.41	3.61556	3.59252
ENSG00000178252	WDR6	4.37347	3.65247	4.06755	4.01767	3.94256	3.36328	3.62706	3.49295
ENSG00000243679	RP11-274B21.3	4.82997	3.16026	3.73788	4.32739	3.99731	3.67743	3.17126	2.08983
ENSG00000106546	AHR	4.11063	3.1813	4.30612	4.16768	4.28365	3.25171	3.62666	4.15125
ENSG00000166333	ILK	4.39794	4.11911	3.60316	3.92196	4.0049	4.21226	4.27387	4.28052
ENSG00000178035	IMPDH2	3.83173	4.30806	3.29693	4.35956	4.2485	3.99497	3.88972	4.36581
ENSG00000161911	TREML1	5.49728	3.48932	4.06319	3.00594	3.98828	3.75533	3.0723	2.23918
ENSG00000140612	SEC11A	3.54021	4.4321	3.70413	4.30873	4.04762	4.10067	4.0458	3.82834
ENSG00000102103	PQBP1	4.35441	3.87357	3.77847	3.93422	4.09075	3.345	3.14599	2.40664
ENSG00000205155	PSENEN	4.4333	3.33117	3.84226	3.81767	4.60236	4.1943	3.75676	3.85648
ENSG00000265982	RP11-927P21.4	4.37628	2.47296	4.90019	3.31443	4.95565	3.10933	1.74051	1.9675
ENSG00000143344	RGL1	4.43621	4.47452	4.35102	2.70402	4.04922	3.32773	3.86672	3.25697
ENSG00000127125	PPCS	3.9489	4.02114	4.10729	4.19627	3.73513	4.55223	4.47719	3.98537
ENSG00000141526	SLC16A3	3.37619	3.85219	3.94526	4.62373	4.20371	4.12935	4.22258	4.43889
ENSG00000099783	HNRNPM	3.93045	4.24484	4.54996	3.40706	3.86812	4.18924	4.28709	3.49951
ENSG00000156515	HK1	3.82458	3.92045	4.16515	4.26878	3.82135	4.31483	4.60236	4.7312
ENSG00000163950	SLBP	3.48726	4.42759	4.36457	3.77554	3.94416	3.78138	3.51824	3.71459
ENSG00000105619	TFPT	4.03817	3.99731	4.06904	3.51577	4.37849	3.8438	3.46062	2.77136
ENSG00000087253	LPCAT2	4.26878	3.94023	3.53587	4.001	4.25271	3.47397	4.13536	4.5576
ENSG00000084463	WBP11	3.84983	4.32739	3.77241	4.0393	4.00833	4.06603	4.08783	4.74177
ENSG00000213442	RPL18AP3	3.4439	4.61956	2.60731	4.52043	4.80478	4.19493	3.85292	3.87167
ENSG00000091483	FH	3.64575	4.14356	4.18316	4.23887	3.78263	4.63722	4.54103	4.79847
ENSG00000128789	PSMG2	4.12655	4.04655	3.68245	3.96909	4.16886	3.54188	3.07187	3.08087
ENSG00000118762	PKD2	4.67716	4.00968	3.63464	3.89897	3.77074	3.58071	4.00629	3.39785
ENSG00000101193	GID8	3.63489	4.15729	4.08979	4.29777	3.81101	3.91851	3.7063	4.03196
ENSG00000256948	RP11-598F7.3	4.90975	4.44472	2.15696	3.99798	4.47823	3.78449	4.03372	3.9388
ENSG00000115271	GCA	3.84296	3.92936	3.38858	4.9175	3.90722	2.55947	3.21632	3.88972
ENSG00000013441	CLK1	4.69737	3.67297	3.95587	3.9059	3.75301	2.72991	2.78341	2.67169
ENSG00000077097	TOP2B	3.92936	4.06463	3.77624	4.31005	3.9044	3.08696	3.91917	4.46989
ENSG00000092068	SLC7A8	4.13943	3.36802	4.67374	4.28516	3.51501	6.34844	6.49922	5.70172
ENSG00000214253	FIS1	3.27612	3.94334	4.63514	4.09891	4.02618	4.48012	3.85357	3.81664
ENSG00000158716	DUSP23	3.50049	3.49469	4.75743	3.5837	4.63981	4.74485	4.35727	3.20173
ENSG00000176986	SEC24C	3.88972	4.04202	4.0049	3.85709	4.18054	3.90687	3.9518	4.29875
ENSG00000160932	LY6E	2.31651	4.83309	5.19993	3.94575	3.67223	7.06579	4.05006	3.80537
ENSG00000100600	LGMN	3.96417	4.58912	5.53344	2.50959	3.36802	1.772	2.81745	2.22194
ENSG00000013275	PSMC4	4.072	4.08979	4.21533	3.72161	3.86258	4.57644	4.06985	3.52722
ENSG00000113504	SLC12A7	4.08705	3.32527	4.6816	3.59926	4.26648	2.87781	3.69414	4.17599
ENSG00000155097	ATP6V1C1	4.36581	4.44888	4.27108	3.27465	3.59544	4.15729	4.24658	4.2302
ENSG00000078124	ACER3	4.41953	4.09443	3.37858	3.76959	4.29252	3.86215	3.75204	4.45601
ENSG00000153179	RASSF3	3.55788	3.98582	3.88849	4.22744	4.2949	3.44664	3.57882	3.81555
ENSG00000066322	ELOVL1	3.84699	4.10799	3.8721	3.97649	4.148	4.62953	4.51573	4.40297
ENSG00000160796	NBEAL2	4.24484	3.45416	3.61802	4.24218	4.39006	3.55022	3.8329	4.53353
ENSG00000138834	MAPK8IP3	4.5138	3.30662	3.88972	4.00543	4.23306	2.89673	2.37884	2.23255
ENSG00000135829	DHX9	4.42972	4.1241	3.76316	3.66644	3.96229	3.65093	4.04655	4.06665
ENSG00000137491	SLCO2B1	4.57384	3.74637	4.53706	2.63611	4.44212	4.5665	3.58912	3.2987
ENSG00000144136	SLC20A1	4.59768	3.42121	4.16271	3.96461	3.78449	3.13419	4.50797	4.80478
ENSG00000167792	NDUFV1	3.75676	3.8396	4.39006	3.91991	4.0229	4.18775	4.14875	4.08979
ENSG00000134480	CCNH	4.14589	4.1248	4.24404	3.67047	3.73788	4.38162	3.84587	3.19402
ENSG00000150867	PIP4K2A	3.61725	4.3443	4.20914	4.02942	3.72243	4.08271	3.58155	4.27021
ENSG00000172716	SLFN11	4.6132	3.69744	3.80537	3.75881	4.0458	2.33751	2.40953	3.71125
ENSG00000110002	VWA5A	3.9651	4.85395	3.39246	3.86516	3.84155	3.34469	3.82135	3.62529
ENSG00000165732	DDX21	3.68346	4.26022	3.72841	4.04286	4.18979	3.93187	4.13376	4.42434
ENSG00000119396	RAB14	3.90485	4.20019	3.81227	4.08085	3.9059	4.1231	4.62609	4.68042
ENSG00000099341	PSMD8	3.57318	4.30873	3.75972	4.14671	4.10454	4.73631	4.23719	4.25759
ENSG00000086232	EIF2AK1	4.00543	4.05057	3.65766	4.12862	4.04655	4.28516	3.78378	3.83899
ENSG00000113552	GNPDA1	4.06904	4.20146	4.58583	3.30512	3.7211	4.43975	4.63722	3.75344
ENSG00000134109	EDEM1	3.7674	4.04511	4.001	3.9802	4.07942	3.31841	3.6478	4.26096
ENSG00000104093	DMXL2	4.85741	3.79591	3.6242	3.68545	3.90013	2.99009	3.17532	3.84296
ENSG00000120705	ETF1	4.0393	4.17514	3.8444	3.97158	3.82747	4.30075	4.55289	4.43042
ENSG00000142173	COL6A2	5.14214	3.47979	4.57736	3.47642	3.1813	3.52202	2.64749	1.77618
ENSG00000139641	ESYT1	3.75204	4.03101	4.32471	3.66087	4.08705	4.20019	4.26022	4.79602
ENSG00000123136	DDX39A	4.21226	3.55062	4.21126	3.52892	4.35102	3.36439	2.59083	2.13975
ENSG00000243680	RPL37P23	4.45488	3.88585	2.29805	4.2338	4.97189	3.62928	3.03035	3.22883
ENSG00000130816	DNMT1	4.17599	3.60316	4.27697	3.81969	3.9684	3.0421	3.21723	3.41639
ENSG00000155465	SLC7A7	3.72996	4.39418	3.6916	4.14971	3.87749	4.98199	4.74874	5.32173
ENSG00000170043	TRAPPC1	3.65524	3.71927	4.02495	4.15729	4.28436	4.17005	3.95258	3.96014
ENSG00000176444	CLK2	4.47452	3.83173	3.75204	3.80467	3.97803	3.31916	3.17712	2.62935
ENSG00000095015	MAP3K1	4.16334	3.91917	3.47759	4.1327	4.14589	2.13289	2.2459	3.10897
ENSG00000175582	RAB6A	3.96282	4.34813	3.43181	4.42881	3.66565	4.01989	4.27865	4.47074
ENSG00000160948	VPS28	4.07541	3.62529	3.76793	3.80679	4.56081	3.59333	3.64818	3.12144
ENSG00000204619	PPP1R11	3.57077	4.20787	3.90013	4.40812	3.74783	4.76913	4.44787	4.09443
ENSG00000033327	GAB2	4.00783	4.05176	3.75013	3.96704	4.05359	2.67767	2.82633	3.34055
ENSG00000160710	ADAR	3.81629	3.90911	3.8926	4.1957	4.01594	4.16151	4.21057	4.82289
ENSG00000182054	IDH2	3.1727	4.35441	4.85238	3.66565	3.78138	4.39006	4.33128	4.3124
ENSG00000130560	UBAC1	3.94658	4.06812	4.13842	4.23306	3.43961	3.85292	3.99234	4.03288
ENSG00000114956	DGUOK	3.73895	3.78263	3.84296	4.53465	3.92655	3.38219	2.99886	3.27571
ENSG00000144579	CTDSP1	3.57121	4.11689	3.81555	4.30612	3.99864	3.2976	3.13184	3.21854
ENSG00000184640	2018-09-09	3.70297	4.35267	3.87952	3.93703	3.92987	4.26096	4.32739	4.61221
ENSG00000166886	NAB2	4.53241	3.89175	3.83569	3.70413	3.83385	3.52068	3.44096	3.59397
ENSG00000039319	ZFYVE16	4.93942	4.00543	3.85161	3.51077	3.4903	2.87361	3.80765	4.27584
ENSG00000157191	NECAP2	3.58071	4.16132	3.95724	4.09271	4.00543	3.78628	4.10621	4.17983
ENSG00000103381	CPPED1	3.55936	4.02657	3.84587	4.14121	4.21845	3.49241	3.9408	4.38907
ENSG00000115216	NRBP1	3.46151	4.2949	4.21176	3.81629	3.99379	4.9649	4.7744	4.38248
ENSG00000167280	ENGASE	4.31128	3.22289	3.87902	4.03022	4.33452	2.73677	2.33452	2.63239
ENSG00000120686	UFM1	3.8329	3.96168	3.90525	4.05499	4.02235	3.70799	3.69112	3.59333
ENSG00000163219	ARHGAP25	4.34559	4.04465	4.09891	3.41684	3.86596	3.48272	4.21226	3.89827
ENSG00000137845	ADAM10	3.76017	4.38441	3.8674	3.98253	3.7745	3.55255	4.07286	4.73373
ENSG00000186298	PPP1CC	3.20746	4.41953	3.76118	4.50013	3.8781	4.23115	3.86154	4.02657
ENSG00000168288	MMADHC	3.54141	4.42282	3.96349	3.99234	3.84587	4.38019	4.38811	4.32043
ENSG00000135316	SYNCRIP	4.18478	3.92118	3.99434	3.78854	3.8709	3.80094	4.1248	3.76447
ENSG00000141959	PFKL	3.68722	3.84983	4.28365	3.62529	4.31337	3.71646	3.7745	3.714
ENSG00000157557	ETS2	3.64164	3.71354	3.90762	4.05176	4.44472	1.76766	0.716043	2.01552
ENSG00000164048	ZNF589	4.92477	3.61454	3.82592	4.23807	3.14669	3.36384	3.43298	3.56207
ENSG00000113141	IK	3.7832	4.15076	3.82973	4.24658	3.73967	3.66456	4.06719	4.01302
ENSG00000198604	BAZ1A	4.76567	3.45308	4.00418	3.74481	3.77926	3.68294	3.57015	3.7357
ENSG00000132109	TRIM21	3.78263	3.95724	4.01897	4.0458	3.94127	3.45801	2.99858	3.29956
ENSG00000182154	MRPL41	3.72841	3.77188	4.21388	3.8674	4.16081	4.07286	3.35647	3.32995
ENSG00000116030	SUMO1	3.37991	4.43518	3.82501	4.30412	3.79765	4.04286	3.98314	3.96461
ENSG00000204264	PSMB8	3.36494	3.61118	4.01823	4.75225	3.993	4.87112	4.71661	4.59133
ENSG00000138801	PAPSS1	4.07942	4.03661	3.98893	3.94775	3.68346	4.30612	4.43889	3.92987
ENSG00000145337	PYURF	3.71188	4.10991	3.57232	4.1943	4.13989	4.74282	4.49517	3.91461
ENSG00000177666	PNPLA2	3.74098	3.46358	4.18478	4.34289	3.99234	4.50465	4.16886	3.6956
ENSG00000109919	MTCH2	3.34744	4.25548	4.8848	3.66224	3.56989	4.66166	4.51923	3.9408
ENSG00000112110	MRPL18	3.55525	4.15125	4.41319	3.74637	3.8478	4.17774	4.01525	3.25008
ENSG00000103966	EHD4	3.66028	4.12551	3.88246	3.84032	4.20507	4.22907	4.32205	4.52476
ENSG00000148484	RSU1	3.36527	4.37216	4.24733	3.67594	4.0524	4.50998	4.31128	3.94023
ENSG00000160209	PDXK	3.8781	3.73513	4.72192	3.54735	3.82171	5.03031	5.09878	5.34726
ENSG00000112977	DAP	3.20423	4.28902	4.10067	4.24312	3.86103	4.8778	4.98337	4.88896
ENSG00000172115	CYCS	3.61359	4.20437	4.09602	4.07613	3.70699	4.38542	4.68722	4.51125
ENSG00000019169	MARCO	3.50049	4.74939	4.39694	4.37382	2.67425	4.43518	6.03	7.61563
ENSG00000109536	FRG1	3.97015	3.94575	3.83385	4.27259	3.67012	3.86516	4.08271	4.14971
ENSG00000168615	ADAM9	3.82701	4.46454	4.06603	4.02728	3.30662	3.81555	4.95674	5.18122
ENSG00000151923	TIAL1	4.36025	3.86516	3.4982	4.10344	3.85709	2.9555	3.18914	3.30167
ENSG00000249353	NPM1P27	3.42022	4.18262	4.19493	4.27865	3.60677	3.40338	3.67168	3.45287
ENSG00000160208	RRP1B	4.08979	4.09697	3.99568	3.58207	3.91515	4.15313	4.31874	4.36457
ENSG00000183696	UPP1	3.83105	3.67357	4.02114	4.25803	3.89468	4.74416	3.94023	3.82891
ENSG00000188186	LAMTOR4	3.48131	3.89468	4.68304	3.24599	4.37312	4.04202	3.52412	3.08747
ENSG00000116044	NFE2L2	4.74939	4.11145	3.7001	3.52539	3.58586	3.42048	3.64988	3.83224
	ENSG00000174083	4.49043	3.85584	4.09075	3.64094	3.58338	3.005	3.09116	2.5009
ENSG00000143622	RIT1	4.0073	3.81702	4.22046	4.04511	3.57077	2.85741	3.62831	3.61056
ENSG00000108528	SLC25A11	3.10897	3.93491	4.30241	4.16001	4.15313	4.6096	4.26465	4.45146
ENSG00000107874	CUEDC2	3.68476	3.73737	3.55062	4.30241	4.38019	3.84587	3.84699	3.91759
ENSG00000115204	MPV17	4.08596	3.79048	3.69628	3.79203	4.28052	4.31874	3.80621	3.49676
ENSG00000169764	UGP2	3.8833	4.30959	3.94127	3.97256	3.53369	4.11145	4.42136	4.53981
ENSG00000185728	YTHDF3	4.60646	3.90066	3.80571	3.36328	3.96282	2.76389	3.67047	3.83051
ENSG00000111775	COX6A1	3.77028	4.25759	3.54475	3.92284	4.13943	4.34324	4.21845	3.83569
ENSG00000110107	PRPF19	3.57824	4.09303	3.50375	4.02378	4.4321	3.84032	3.76675	3.9419
ENSG00000197713	RPE	4.41748	3.97256	4.00629	3.9566	3.27715	3.9277	4.19627	4.20619
ENSG00000135446	CDK4	3.7063	4.39277	4.62254	2.96894	3.93703	3.94256	4.07847	3.02996
ENSG00000185262	UBALD2	3.17663	3.97107	4.4203	4.2302	3.82891	2.88346	3.46603	3.43828
ENSG00000010244	ZNF207	4.21924	3.7674	4.00833	3.74256	3.88198	2.84709	2.86394	3.09116
ENSG00000166848	TERF2IP	3.44196	4.13943	4.10538	4.06263	3.86154	3.99864	3.9277	4.13453
ENSG00000160714	UBE2Q1	3.49846	4.21756	3.75279	4.06065	4.08034	4.08336	4.15076	3.87288
ENSG00000126088	UROD	4.00188	3.75127	4.02889	3.72582	4.098	3.83659	4.33538	3.86331
ENSG00000108179	PPIF	3.81334	3.99234	4.44472	3.76581	3.58155	4.84613	4.68418	4.29192
ENSG00000115935	WIPF1	4.04922	4.0744	4.03372	3.70858	3.72948	3.75301	4.00543	4.28843
ENSG00000116649	SRM	3.80094	3.5837	4.08534	3.84155	4.27584	5.27852	4.27478	3.80679
ENSG00000137207	YIPF3	3.60808	4.06065	4.07069	3.84635	3.99798	4.44371	4.41245	4.22258
ENSG00000134287	ARF3	3.65038	4.09971	3.60479	4.06812	4.15926	4.72324	4.30241	4.44787
ENSG00000176014	TUBB6	3.94127	3.96627	4.61511	3.55474	3.50007	5.32173	5.36555	5.04787
ENSG00000124333	VAMP7	3.25427	4.31005	3.92452	4.47719	3.60368	4.33034	4.42699	4.82528
ENSG00000011009	LYPLA2	3.53516	4.18775	4.48923	3.30599	4.04465	4.98744	4.50661	4.18979
ENSG00000163156	SCNM1	3.84226	3.46151	4.27182	4.04864	3.9379	3.81155	3.70944	3.02414
ENSG00000143183	TMCO1	3.41894	4.52043	4.22258	3.91134	3.48726	4.71661	4.37382	4.17095
ENSG00000205352	PRR13	2.99782	4.01033	4.38162	3.7441	4.41748	4.30709	3.82647	3.57572
ENSG00000085514	PILRA	3.22902	4.68608	3.47979	4.158	3.99434	4.98337	5.42002	4.95565
ENSG00000154473	BUB3	3.76675	4.02728	4.07286	3.95342	3.7253	3.43298	3.43742	3.30326
ENSG00000205250	E2F4	4.21845	3.75881	3.9684	3.72841	3.87049	4.14971	3.75279	3.26282
ENSG00000175193	PARL	4.00418	4.01675	3.68858	4.03577	3.79903	3.71988	3.58285	3.25359
ENSG00000135842	FAM129A	3.98777	3.88742	3.20225	4.36373	4.10255	2.74299	3.8036	4.08596
ENSG00000131473	ACLY	3.89897	3.87603	3.96909	3.85648	3.93951	3.78378	4.20507	4.58583
ENSG00000204389	HSPA1A	3.8092	3.80207	3.79765	3.70699	4.40812	3.79108	3.45843	3.67997
ENSG00000198258	UBL5	4.21176	3.53646	4.46392	3.63019	3.67855	4.13067	3.80135	3.34469
ENSG00000171940	ZNF217	3.97596	3.59478	3.31726	4.74282	3.88742	2.96515	3.3021	3.93703
ENSG00000102524	TNFSF13B	3.71988	3.59675	3.44723	4.50465	4.24733	2.82272	2.74377	3.54475
ENSG00000172086	KRCC1	4.31483	4.27478	3.63805	3.81295	3.47309	3.09504	3.29814	3.28363
ENSG00000068323	TFE3	3.43716	4.00013	4.44973	3.79591	3.82212	3.94416	4.1943	3.94451
ENSG00000176101	SSNA1	3.45822	3.83443	4.16132	4.12935	3.92118	4.60474	4.1747	3.61646
ENSG00000072062	PRKACA	3.75301	4.158	3.47911	3.98828	4.1231	4.02788	3.82212	4.25388
ENSG00000255717	SNHG1	4.18924	3.3972	3.90911	4.26096	3.7441	2.76158	2.41945	2.1888
ENSG00000110911	SLC11A2	4.79602	3.75676	3.9518	3.30562	3.68924	2.90602	3.50528	2.62392
ENSG00000085832	EPS15	4.1018	3.9518	3.72948	3.95451	3.76089	3.08352	3.25083	3.42763
ENSG00000132589	FLOT2	3.52803	3.63464	3.97256	4.39373	3.96909	4.55289	4.27182	4.7903
ENSG00000178951	ZBTB7A	3.8205	3.7187	4.09971	4.10402	3.75279	3.85357	4.22845	4.61078
ENSG00000196730	DAPK1	4.38162	3.99121	3.82834	3.76118	3.53114	3.51911	3.48272	4.09399
ENSG00000151465	CDC123	3.733	4.13453	4.02788	4.05057	3.54735	3.96765	3.76534	3.55442
ENSG00000185905	C16orf54	3.53259	3.96765	3.32129	4.32927	4.34063	4.23719	3.97596	4.47452
ENSG00000198408	MGEA5	4.2485	3.78628	3.67743	4.06413	3.71354	2.19973	2.44035	2.6305
ENSG00000023734	STRAP	3.24908	4.39006	4.12257	4.10799	3.61359	4.69737	4.62254	4.74485
ENSG00000168209	DDIT4	4.26181	3.98777	2.22057	4.50377	4.50892	1.68267	2.16273	0.641685
ENSG00000104972	LILRB1	4.72982	3.41158	3.48726	4.00418	3.84923	3.98253	4.92477	5.11319
ENSG00000108604	SMARCD2	3.52456	3.9802	3.62315	4.30519	4.04864	4.09271	3.78449	4.11145
ENSG00000131748	STARD3	4.1905	3.84032	4.02728	3.34744	4.07346	4.01767	3.78069	3.45474
ENSG00000210107	MT-TQ	5.74567	3.20061	3.98355	1.68373	4.85741	2.31795	1.25126	3.67195
ENSG00000184678	HIST2H2BE	4.59023	3.66456	3.92987	3.32357	3.95724	2.20293	1.99559	1.00765
ENSG00000184357	HIST1H1B	2.76279	3.41068	4.32646	4.11515	4.84148	0.697441	-0.79077	-0.0758354
ENSG00000196205	EEF1A1P5	3.14381	4.42357	3.54806	4.39794	3.9408	3.86047	4.04202	4.32362
ENSG00000122958	VPS26A	3.72948	4.30612	3.926	4.00833	3.48332	4.30241	4.31989	4.3832
	ENSG00000262944	4.32927	3.56207	3.76534	4.08271	3.71049	2.09185	2.58431	2.99229
ENSG00000136404	TM6SF1	4.32362	4.08336	3.97741	3.30773	3.75745	3.39649	3.61056	3.48932
ENSG00000116584	ARHGEF2	3.90911	3.71459	3.7063	4.16628	3.95021	3.41158	4.20914	4.45357
ENSG00000124226	RNF114	3.99234	4.05499	3.8709	3.76089	3.76534	3.96229	3.95833	4.02114
ENSG00000114554	PLXNA1	3.66511	3.81409	3.69812	3.83899	4.42759	2.27166	3.18363	3.38906
ENSG00000099899	TRMT2A	4.10538	3.66028	4.10897	3.58428	3.98314	3.64575	3.10095	2.79411
ENSG00000131778	CHD1L	4.74788	3.8833	3.95901	3.15754	3.6916	4.09602	4.38441	3.95833
ENSG00000099250	NRP1	4.28516	3.71081	3.92655	3.43242	4.08085	3.51968	4.16271	3.89332
ENSG00000055070	SZRD1	3.25697	4.03772	4.01594	3.98972	4.12257	4.29192	4.37504	4.34289
ENSG00000126458	RRAS	3.67223	2.82466	4.08336	4.70172	4.13604	3.61406	3.39396	3.62266
ENSG00000170275	CRTAP	3.70992	4.13201	3.42878	3.83659	4.30959	4.27758	3.78971	4.69461
ENSG00000125505	MBOAT7	3.4111	4.33034	3.26337	4.20507	4.20019	3.98714	4.85955	5.02628
ENSG00000127838	PNKD	4.33538	3.48089	3.65592	3.99049	3.94334	4.20437	4.37849	4.09697
ENSG00000108829	LRRC59	2.93601	4.44212	3.90871	4.05695	4.05841	4.76672	4.6385	4.61511
ENSG00000104312	RIPK2	4.19829	4.15569	3.40107	3.82647	3.81969	3.46713	3.63359	3.50303
ENSG00000044115	CTNNA1	3.69744	3.98625	3.90215	4.09971	3.71295	3.99234	4.41504	4.69889
ENSG00000082898	XPO1	4.158	3.75745	3.40338	4.16081	3.9125	2.9042	3.21248	3.69915
ENSG00000099785	2018-03-02	3.61118	3.43716	3.74871	4.28296	4.31068	4.82289	4.54744	4.37382
ENSG00000143401	ANP32E	3.87288	4.07346	3.72624	4.3495	3.35918	2.57818	3.30236	3.45175
ENSG00000202538	RNU4-2	5.26197	0.99602	3.36439	3.9408	5.81771	2.34243	0.446001	2.375
ENSG00000182287	AP1S2	3.53479	4.4333	4.05006	3.76675	3.59522	2.17342	2.85217	2.6061
ENSG00000198961	PJA2	3.89775	4.06904	3.77188	4.14589	3.49295	3.66337	4.20371	4.6816
ENSG00000068724	TTC7A	4.098	2.87157	3.63161	4.01989	4.74874	3.72948	3.77074	4.77915
ENSG00000237441	RGL2	4.52043	3.30167	4.0458	3.57121	3.92852	2.84005	3.09469	2.97619
ENSG00000198431	TXNRD1	3.68954	4.26096	4.07847	3.94526	3.38858	5.11502	5.62936	5.30706
ENSG00000009954	BAZ1B	4.21997	3.64094	3.59798	4.15125	3.75057	3.3684	3.4098	4.02048
ENSG00000136869	TLR4	4.01989	4.1617	4.09697	3.36939	3.70745	3.65385	3.5683	4.00968
	ENSG00000124693	3.08299	3.61118	4.71228	4.15313	3.79436	0.832916	-1.02209	-3.32193
ENSG00000113583	C5orf15	3.62618	4.28191	3.68745	4.10454	3.65093	3.66952	4.23232	4.42136
ENSG00000205903	ZNF316	4.06463	3.51199	4.49391	3.70089	3.57824	3.55654	3.31204	3.37047
ENSG00000181222	POLR2A	3.85357	3.8926	3.77028	3.85292	3.97158	4.11238	4.24312	4.27259
ENSG00000023318	ERP44	3.72582	4.13739	3.4697	3.87902	4.12862	4.06138	3.47792	3.58521
ENSG00000178057	NDUFAF3	3.9125	3.6017	4.01675	3.8205	3.98777	3.9566	3.55718	3.71646
ENSG00000077454	LRCH4	3.79831	3.5588	3.64219	4.06985	4.26365	2.82047	3.3338	3.26106
ENSG00000138398	PPIG	4.3395	3.84497	3.34007	4.0229	3.77803	3.11445	3.57572	3.68768
ENSG00000138867	GUCD1	3.52258	3.94775	3.96765	4.10621	3.78069	4.79728	4.90749	5.08085
ENSG00000162407	PPAP2B	4.27021	4.69352	4.01989	2.70964	3.62883	4.70542	4.74485	5.26565
ENSG00000085063	CD59	3.70602	4.54996	4.36025	2.93699	3.76793	3.14647	4.91556	4.25627
ENSG00000090674	MCOLN1	4.29192	4.148	4.2302	2.91811	3.73234	4.91556	3.9684	3.31989
ENSG00000155508	CNOT8	3.7558	3.93187	3.74637	4.06568	3.81664	3.49904	3.73737	3.89897
ENSG00000197989	SNHG12	4.61432	3.74517	4.16768	2.97028	3.81767	3.0851	2.64178	1.98663
ENSG00000035403	VCL	3.78576	3.59004	3.38511	4.42136	4.12157	4.59553	5.16434	5.7295
ENSG00000125734	GPR108	3.8721	3.82647	3.366	4.3561	3.88122	4.52584	4.001	4.50013
ENSG00000008952	SEC62	4.44888	3.82747	3.6338	3.67223	3.71927	3.91515	3.95506	3.96282
ENSG00000140931	CMTM3	3.20322	4.16628	3.5626	4.38507	3.98253	4.75896	4.60394	4.62756
ENSG00000172366	FAM195A	3.6916	3.74783	4.50377	3.45235	3.89897	4.52773	4.0049	2.90043
ENSG00000173391	OLR1	4.52168	3.4861	2.58982	5.30368	3.39285	2.66853	3.28413	5.30863
ENSG00000120727	PAIP2	3.46823	4.19692	3.78971	4.05841	3.77979	4.02618	4.29017	4.32276
ENSG00000236017	ASMTL-AS1	5.23425	3.0499	3.8438	3.2976	3.8674	2.31431	2.1941	1.77777
ENSG00000242372	EIF6	3.17406	4.15851	3.60863	3.87749	4.47359	4.92253	4.48172	4.20231
ENSG00000100060	MFNG	3.87749	4.2338	3.13907	3.63805	4.40297	3.81809	3.47309	3.91515
ENSG00000076944	STXBP2	3.64025	3.72491	3.81295	4.06319	4.05006	3.95724	3.81295	3.58207
ENSG00000198814	GK	4.39587	3.98972	3.5639	3.61498	3.72624	2.47684	3.40213	2.88983
ENSG00000229512	AC068580.5	3.77028	3.70799	4.59223	2.49369	4.72324	3.29235	2.76907	2.28285
ENSG00000092820	EZR	3.41308	3.73165	4.08783	4.62254	3.42654	4.57939	4.94935	4.7533
ENSG00000135926	TMBIM1	3.23281	4.33128	4.17411	4.13067	3.41033	5.06855	5.30863	5.32683
ENSG00000198171	DDRGK1	3.3326	3.92452	4.32043	3.88742	3.81227	4.46392	4.36079	3.6242
ENSG00000214182	PTMAP5	3.62579	3.6916	4.53465	3.59177	3.82647	3.79591	4.06065	3.29916
ENSG00000111481	COPZ1	3.38034	4.06719	3.55442	4.07715	4.1905	4.25271	3.99182	4.12006
ENSG00000138385	SSB	3.61056	4.16822	3.95342	3.93951	3.59675	3.89962	3.88919	3.80014
ENSG00000226221	RPL26P19	3.21248	4.21176	3.6387	4.04059	4.15729	2.94123	2.96049	2.94877
ENSG00000119013	NDUFB3	3.22382	4.32646	4.09303	3.88611	3.72996	5.03192	4.70681	4.37216
ENSG00000102034	ELF4	3.66087	3.78854	3.51371	4.27108	4.02495	4.18262	4.41953	4.64455
ENSG00000179388	EGR3	4.11145	4.37382	3.4903	2.70919	4.57384	-3.32193	-2.6824	-3.32193
ENSG00000076685	NT5C2	4.40599	3.90125	3.66707	3.85492	3.42803	3.4239	3.52305	3.01501
ENSG00000164211	STARD4	3.65292	4.00679	4.49043	3.71125	3.39441	2.25191	2.52621	2.83013
ENSG00000169231	THBS3	3.888	3.25427	3.27093	4.80108	4.03661	3.67594	3.90125	3.70992
ENSG00000189343	RPS2P46	2.96403	4.39155	3.57173	4.79398	3.52412	5.09593	4.6163	3.70089
ENSG00000141503	MINK1	4.03196	3.30773	4.04202	4.1747	3.68722	3.64219	3.94828	4.46218
ENSG00000214535	RPS15AP1	3.37675	4.24903	2.73716	4.26022	4.61956	3.21195	2.86286	3.04348
ENSG00000257103	LSM14A	3.90871	3.8444	3.47001	4.0744	3.92326	3.28994	3.39085	3.5801
ENSG00000167645	YIF1B	3.47064	3.79831	4.24218	3.47759	4.2302	4.36581	3.90215	3.8099
ENSG00000184787	UBE2G2	4.63514	3.77135	3.48332	3.65592	3.66707	3.50341	3.13535	3.09744
ENSG00000162923	WDR26	3.97961	4.072	3.73275	3.9044	3.51968	3.43497	3.96417	4.13536
ENSG00000135521	LTV1	4.50998	3.947	3.46358	3.88849	3.39575	3.85972	4.04107	3.32773
ENSG00000173409	ARV1	4.0524	3.993	3.15882	3.92936	4.06719	3.74602	3.74783	3.58428
ENSG00000077147	TM9SF3	3.48332	4.19351	3.85709	3.88246	3.7832	4.00188	4.28436	4.53093
ENSG00000103066	PLA2G15	3.68858	4.20619	4.6096	3.04888	3.6324	4.81018	4.25759	3.76881
ENSG00000196498	NCOR2	3.82973	3.64295	3.53872	4.14189	4.03196	4.14477	4.4831	4.69737
ENSG00000159658	EFCAB14	4.0458	3.96704	3.54938	3.7745	3.84226	3.91412	4.26745	4.63722
ENSG00000054967	RELT	3.97107	3.41894	3.29413	4.20676	4.28787	2.93424	3.44789	3.69236
ENSG00000155287	SLC25A28	4.46392	3.13282	3.24314	4.46218	3.87494	3.71429	3.60987	3.77847
ENSG00000110721	CHKA	4.89656	3.81155	3.7211	3.05264	3.69308	3.48028	2.88682	2.0182
ENSG00000065135	GNAI3	3.47642	4.28709	3.47792	4.04392	3.88485	4.09891	4.36079	4.51923
ENSG00000155252	PI4K2A	3.57572	4.13376	4.45601	3.31944	3.67743	4.69609	4.60742	4.17411
ENSG00000196975	ANXA4	3.98537	4.39587	4.46614	2.99471	3.31726	3.26045	3.80094	3.26045
ENSG00000175334	BANF1	2.94056	3.60636	4.66796	3.77367	4.16768	4.13453	3.69812	3.17614
ENSG00000150753	CCT5	3.52539	4.10067	3.9277	3.90801	3.69236	4.32739	4.08705	4.04202
ENSG00000178927	C17orf62	3.88386	3.42486	4.10255	3.85909	3.88246	3.92118	3.74036	3.67297
ENSG00000143878	RHOB	2.84005	3.73967	4.25548	5.01505	3.3021	3.18097	3.22951	2.58933
ENSG00000112739	PRPF4B	4.55385	3.40706	3.5837	3.91759	3.68954	2.41945	2.9382	3.3332
ENSG00000163719	MTMR14	3.9419	3.86047	3.56729	3.74098	4.03772	3.77847	3.69236	3.59478
ENSG00000112773	FAM46A	3.67389	3.88919	4.17774	3.75823	3.64575	3.5588	3.43716	2.93296
ENSG00000078237	TIGAR	4.14875	3.95587	3.95258	3.40318	3.68176	4.72982	4.74788	4.4064
ENSG00000077721	UBE2A	3.86596	4.25902	3.4459	3.6242	3.94526	4.22046	4.04012	3.7937
ENSG00000203710	CR1	4.26648	4.16886	3.23952	3.87018	3.59004	3.11322	3.42984	3.07749
ENSG00000064726	BTBD1	3.92326	4.10621	3.81664	3.59004	3.69685	3.70136	4.54809	4.54744
ENSG00000111786	SRSF9	3.5093	4.00418	3.72243	3.99637	3.88919	4.03477	3.98487	3.66456
ENSG00000072401	UBE2D1	3.35918	4.32568	3.24908	4.16132	4.02378	2.65582	2.74436	3.52018
ENSG00000166128	RAB8B	3.70745	4.30166	3.55788	4.05359	3.49777	4.04511	4.66166	4.93165
ENSG00000072786	STK10	3.90013	3.95342	3.87652	3.49846	3.87603	3.70413	3.87357	4.28787
ENSG00000253692	IGHEP1	2.49229	4.33452	5.84582	3.58285	2.84433	4.34559	4.00968	1.10423
ENSG00000116815	CD58	4.29368	3.80537	3.72411	3.65292	3.62365	3.85044	3.53114	3.7591
ENSG00000132635	PCED1A	4.5665	2.74354	4.00783	3.6042	4.17411	3.72909	3.29039	3.31944
ENSG00000106397	PLOD3	3.64635	3.79524	4.22625	3.5958	3.82392	4.57859	4.56554	4.6469
ENSG00000100083	GGA1	4.43423	3.68245	4.16001	3.28793	3.52124	3.7591	3.76089	3.24554
ENSG00000100599	RIN3	3.48547	3.83754	3.30132	4.32205	4.13898	3.67421	3.98714	4.82905
ENSG00000100368	CSF2RB	3.82212	3.61235	3.52068	4.03661	4.08979	2.63325	3.45525	4.71798
ENSG00000167461	RAB8A	3.42878	3.9108	3.78854	3.81664	4.13536	4.45527	4.34359	3.9277
ENSG00000108561	C1QBP	2.89039	4.35363	3.57121	4.54507	3.71646	4.41899	4.25902	3.99637
ENSG00000187239	FNBP1	3.71231	3.58155	3.75301	4.19493	3.83443	3.35526	3.39985	4.05695
ENSG00000127774	EMC6	3.18813	3.83105	3.74602	3.87049	4.43748	4.69889	3.66644	3.54608
ENSG00000126261	UBA2	3.65698	4.24404	3.77898	3.88972	3.50171	3.39484	3.52892	3.96075
ENSG00000204227	RING1	3.79903	3.85813	3.78069	3.78502	3.8438	3.93295	3.72948	3.24697
ENSG00000134186	PRPF38B	4.49647	3.54899	3.61646	3.98314	3.42121	2.82018	2.83094	2.77698
ENSG00000004534	RBM6	4.88115	3.7063	3.38906	3.57882	3.50983	2.50735	2.71236	2.85832
ENSG00000168591	TMUB2	4.2302	3.82592	3.49085	3.88045	3.63765	3.82747	3.45928	3.345
ENSG00000174238	PITPNA	3.84587	3.73234	3.733	3.71295	4.0393	4.45449	4.65342	4.72446
ENSG00000163320	CGGBP1	3.88611	3.89897	3.66396	3.82135	3.78898	3.21108	3.53587	3.4903
ENSG00000119760	SUPT7L	4.5726	3.65093	3.60757	3.46151	3.76491	2.79091	2.9042	2.67016
ENSG00000116679	IVNS1ABP	4.47074	3.71521	3.9357	3.33164	3.60316	3.00191	3.45416	3.89589
ENSG00000157637	SLC38A10	3.85292	3.54867	3.70351	3.88198	4.06413	4.08085	3.9419	4.00543
ENSG00000100949	RABGGTA	3.83491	3.36888	3.65292	4.01823	4.16454	3.40107	3.23092	3.26394
ENSG00000124422	USP22	3.37323	3.76881	3.85357	3.9357	4.10067	3.80135	4.13308	4.53899
ENSG00000139163	ETNK1	4.13308	3.8781	3.59123	3.55936	3.8698	2.8338	3.58847	4.07346
ENSG00000163734	CXCL3	3.06055	2.4496	3.94575	5.6104	3.96014	-2.50839	-3.32193	-3.32193
ENSG00000131408	NR1H2	3.78709	3.63765	3.46151	4.1248	4.00968	3.97803	3.66872	4.09602
ENSG00000154144	TBRG1	4.45905	3.757	3.775	3.61406	3.41158	3.09664	2.83673	2.92288
ENSG00000160294	MCM3AP	4.12006	3.34227	4.00679	3.69685	3.84846	3.27571	3.30028	3.43781
ENSG00000142864	SERBP1	3.28902	4.23115	3.81037	4.00317	3.6791	4.05006	4.17293	4.20965
ENSG00000103855	CD276	3.78449	4.08874	4.94322	2.9458	3.25048	6.26973	6.15361	5.65202
ENSG00000134574	DDB2	4.63981	3.24554	3.28259	3.90066	3.93045	3.25533	3.43023	4.46454
ENSG00000227081	RP11-543P15.1	4.58146	4.29777	2.84959	3.67168	3.58071	2.96218	2.35793	2.65306
ENSG00000137955	RABGGTB	4.28436	3.60479	3.79436	3.77324	3.5217	3.05719	2.74602	2.68336
ENSG00000143815	LBR	3.12949	4.42881	3.46215	4.23197	3.72464	3.55474	3.87018	4.14409
ENSG00000149187	CELF1	4.13376	3.28748	3.99182	3.7279	3.83569	3.09247	2.80254	3.34292
ENSG00000136630	HLX	3.51577	3.76793	4.20732	3.3073	4.17599	2.89437	2.3611	1.70926
ENSG00000122565	CBX3	3.64988	4.05359	3.42712	4.28709	3.55173	3.3467	3.53071	3.44529
ENSG00000106799	TGFBR1	3.94334	3.90801	3.59675	3.68954	3.83105	2.86394	3.86047	4.1617
ENSG00000213983	AP1G2	4.37504	3.16186	3.74348	3.87952	3.80679	3.44196	3.4483	3.4861
ENSG00000109062	SLC9A3R1	2.7257	4.6132	3.86103	3.76187	3.99929	4.12006	4.83109	4.16271
ENSG00000183020	AP2A2	4.12935	3.43379	4.14589	3.24421	4.00317	3.07148	2.95411	2.7202
ENSG00000079819	EPB41L2	4.28902	3.11601	4.08179	3.14435	4.32471	1.70959	2.48455	3.3575
ENSG00000140030	GPR65	4.12551	4.07847	3.58428	3.97741	3.18914	3.52639	3.6387	4.24404
ENSG00000134575	ACP2	4.04762	4.18054	3.91917	3.02467	3.77898	4.98022	5.12117	4.49865
ENSG00000022840	RNF10	3.71049	3.91461	3.76491	3.92045	3.64025	4.08979	4.21388	4.20019
ENSG00000007080	CCDC124	2.84173	3.90525	3.86906	4.09443	4.23719	4.27108	3.4511	3.35375
	ENSG00000269996	4.24086	3.38858	2.75689	4.18979	4.36415	2.7746	1.62003	2.38814
ENSG00000008130	NADK	3.86331	3.67223	3.93295	3.71459	3.75624	3.69414	3.72996	3.54276
ENSG00000234851	RPL23AP42	2.72727	4.13898	3.16987	4.52904	4.3692	3.77979	3.2002	3.01787
ENSG00000219023	RP3-340B19.2	3.3726	3.88585	3.72161	4.25759	3.69372	3.14435	2.99109	3.35726
ENSG00000167770	OTUB1	3.78069	3.70699	3.66456	3.71081	4.06319	4.19244	3.41422	3.22605
ENSG00000144566	RAB5A	3.87532	4.31874	3.33969	3.82973	3.56048	3.80289	3.89059	4.03817
ENSG00000124172	ATP5E	3.28481	3.83899	3.91364	3.6478	4.2338	3.87288	3.3215	3.09041
ENSG00000174231	PRPF8	3.96349	3.89827	3.47064	3.74517	3.84032	3.78263	3.8709	4.70823
ENSG00000156599	ZDHHC5	3.97306	3.91851	3.29563	3.7832	3.947	4.0073	4.18979	4.54507
ENSG00000174780	SRP72	3.57925	4.25271	3.51867	3.9518	3.61454	3.85492	3.9388	4.39481
ENSG00000135956	TMEM127	3.0915	4.14189	4.13145	3.82787	3.71708	4.44693	4.64345	4.58912
ENSG00000144959	NCEH1	3.57504	4.46035	4.19627	3.31049	3.36001	6.03301	5.88682	5.62004
ENSG00000164897	TMUB1	2.98602	3.93951	4.0073	3.7211	4.23946	3.993	4.14263	3.42178
ENSG00000144028	SNRNP200	4.05359	3.5639	3.97596	3.60316	3.6956	3.51621	3.70745	4.35363
ENSG00000103145	HCFC1R1	3.48171	3.57966	4.062	4.17411	3.58632	4.08426	4.08979	3.92655
ENSG00000186088	GSAP	4.8848	3.12978	3.42309	3.775	3.67047	2.30141	2.7906	3.10012
ENSG00000126709	IFI6	3.72243	4.31483	4.39373	3.35647	3.09447	7.24439	5.78821	5.47755
ENSG00000112695	COX7A2	2.90731	3.80679	4.64049	3.68176	3.84497	4.39587	4.1241	4.05006
ENSG00000025039	RRAGD	3.53326	4.41438	4.10344	3.40499	3.42252	4.54286	4.47359	4.19351
ENSG00000188725	SMIM15	3.31916	3.81334	4.09443	3.77241	3.87902	3.52722	4.00896	3.53071
ENSG00000170906	NDUFA3	4.21679	3.44664	3.27887	3.3585	4.57644	3.67681	2.98231	2.67607
ENSG00000086062	B4GALT1	3.48225	4.098	3.43023	3.97015	3.89648	4.36825	4.45766	4.78853
ENSG00000071246	VASH1	3.53171	3.3467	4.5138	3.8444	3.633	3.75057	3.33472	4.81077
ENSG00000087087	SRRT	4.22304	3.79637	3.79967	3.45993	3.59056	3.75013	3.59383	3.1507
ENSG00000119314	PTBP3	3.68176	3.75057	3.52456	3.92118	3.98395	3.43781	3.65863	3.81969
ENSG00000198771	RCSD1	3.40747	4.10255	3.49394	4.0589	3.79831	3.1921	3.64295	3.73788
ENSG00000214022	REPIN1	3.55022	3.78898	3.92045	3.59675	4.00418	3.88919	4.0073	4.01525
ENSG00000129071	MBD4	3.65592	3.63905	3.57046	4.29017	3.70089	3.61967	3.70468	3.98115
ENSG00000101199	ARFGAP1	4.24006	3.28533	3.8329	3.61118	3.88674	3.82787	3.43566	3.07696
ENSG00000148229	POLE3	3.24554	3.93045	3.99497	4.06138	3.62315	4.38907	4.29581	4.29581
ENSG00000169249	ZRSR2	4.6694	3.51304	3.1637	4.13842	3.36939	2.85017	2.38896	2.06513
ENSG00000136003	ISCU	4.13145	3.71125	3.56155	3.97306	3.47001	3.4098	3.2651	3.31388
ENSG00000230715	RP11-274B21.4	4.05773	2.78975	4.04922	3.42252	4.52773	2.73297	2.65214	2.72403
[truncated: 61,678 more rows]
